# Supplementary material for: Prediction of Protein–Ligand Binding Affinities Using Atomic Surface Site Interaction Points
Source: J Chem Inf Model. 2026 Jan 14;66(2):1097–105. doi: 10.1021/acs.jcim.5c02628 (PMC12848979; doi:10.1021/acs.jcim.5c02628)
Supplement: Supplementary file 2 [file ci5c02628_si_002.txt]

<ForceField>
  <AtomTypes>
    <Type element="C" name="protein-C" class="C" mass="12.01"/>
    <Type element="C" name="protein-CA" class="CA" mass="12.01"/>
    <Type element="C" name="protein-CB" class="CB" mass="12.01"/>
    <Type element="C" name="protein-CC" class="CC" mass="12.01"/>
    <Type element="C" name="protein-CN" class="CN" mass="12.01"/>
    <Type element="C" name="protein-CR" class="CR" mass="12.01"/>
    <Type element="C" name="protein-CT" class="CT" mass="12.01"/>
    <Type element="C" name="protein-CV" class="CV" mass="12.01"/>
    <Type element="C" name="protein-CW" class="CW" mass="12.01"/>
    <Type element="C" name="protein-C*" class="C*" mass="12.01"/>
    <Type element="H" name="protein-H" class="H" mass="1.008"/>
    <Type element="H" name="protein-HC" class="HC" mass="1.008"/>
    <Type element="H" name="protein-H1" class="H1" mass="1.008"/>
    <Type element="H" name="protein-HA" class="HA" mass="1.008"/>
    <Type element="H" name="protein-H4" class="H4" mass="1.008"/>
    <Type element="H" name="protein-H5" class="H5" mass="1.008"/>
    <Type element="H" name="protein-HO" class="HO" mass="1.008"/>
    <Type element="H" name="protein-HS" class="HS" mass="1.008"/>
    <Type element="H" name="protein-HP" class="HP" mass="1.008"/>
    <Type element="N" name="protein-N" class="N" mass="14.01"/>
    <Type element="N" name="protein-NA" class="NA" mass="14.01"/>
    <Type element="N" name="protein-NB" class="NB" mass="14.01"/>
    <Type element="N" name="protein-N2" class="N2" mass="14.01"/>
    <Type element="N" name="protein-N3" class="N3" mass="14.01"/>
    <Type element="O" name="protein-O" class="O" mass="16.0"/>
    <Type element="O" name="protein-O2" class="O2" mass="16.0"/>
    <Type element="O" name="protein-OH" class="OH" mass="16.0"/>
    <Type element="S" name="protein-S" class="S" mass="32.06"/>
    <Type element="S" name="protein-SH" class="SH" mass="32.06"/>
    <Type element="C" name="protein-6+" class="6+" mass="12.01078"/>
    <Type element="C" name="protein-6c" class="6c" mass="12.01078"/>
    <Type element="C" name="protein-6d" class="6d" mass="12.01078"/>
    <Type element="C" name="protein-6e" class="6e" mass="12.01078"/>
    <Type element="C" name="protein-6h" class="6h" mass="12.01078"/>
    <Type element="C" name="protein-6i" class="6i" mass="12.01078"/>
    <Type element="C" name="protein-6j" class="6j" mass="12.01078"/>
    <Type element="C" name="protein-6k" class="6k" mass="12.01078"/>
    <Type element="C" name="protein-6q" class="6q" mass="12.01078"/>
    <Type element="C" name="protein-6t" class="6t" mass="12.01078"/>
    <Type element="C" name="protein-6C" class="6C" mass="12.01078"/>
    <Type element="C" name="protein-6D" class="6D" mass="12.01078"/>
    <Type element="C" name="protein-6E" class="6E" mass="12.01078"/>
    <Type element="C" name="protein-6F" class="6F" mass="12.01078"/>
    <Type element="C" name="protein-6H" class="6H" mass="12.01078"/>
    <Type element="C" name="protein-6I" class="6I" mass="12.01078"/>
    <Type element="C" name="protein-6J" class="6J" mass="12.01078"/>
    <Type element="C" name="protein-6K" class="6K" mass="12.01078"/>
    <Type element="C" name="protein-6L" class="6L" mass="12.01078"/>
    <Type element="C" name="protein-6M" class="6M" mass="12.01078"/>
    <Type element="C" name="protein-6N" class="6N" mass="12.01078"/>
    <Type element="C" name="protein-6P" class="6P" mass="12.01078"/>
    <Type element="C" name="protein-6Q" class="6Q" mass="12.01078"/>
    <Type element="C" name="protein-6R" class="6R" mass="12.01078"/>
    <Type element="C" name="protein-6S" class="6S" mass="12.01078"/>
    <Type element="C" name="protein-6T" class="6T" mass="12.01078"/>
    <Type element="C" name="protein-6V" class="6V" mass="12.01078"/>
    <Type element="C" name="protein-6W" class="6W" mass="12.01078"/>
    <Type element="C" name="protein-6Y" class="6Y" mass="12.01078"/>
  </AtomTypes>
  <Residues>
    <Residue name="ALA">
      <Atom name="N" type="protein-N" charge="-0.4157" ssip_charge="0.0" fraction="0" isosurface="0"/>
      <Atom name="H" type="protein-H" charge="0.2719" ssip_charge="0.0" fraction="0" isosurface="0"/>
      <Atom name="CA" type="protein-CT" charge="0.0337" ssip_charge="0.0" fraction="0" isosurface="0"/>
      <Atom name="HA" type="protein-H1" charge="0.0823" ssip_charge="0.0" fraction="0" isosurface="0"/>
      <Atom name="CB" type="protein-CT" charge="-0.1825" ssip_charge="0.0" fraction="0" isosurface="0"/>
      <Atom name="HB1" type="protein-HC" charge="0.0603" ssip_charge="0.0" fraction="0" isosurface="0"/>
      <Atom name="HB2" type="protein-HC" charge="0.0603" ssip_charge="0.0" fraction="0" isosurface="0"/>
      <Atom name="HB3" type="protein-HC" charge="0.0603" ssip_charge="0.0" fraction="0" isosurface="0"/>
      <Atom name="C" type="protein-C" charge="0.5973" ssip_charge="0.0" fraction="0" isosurface="0"/>
      <Atom name="O" type="protein-O" charge="-0.5679" ssip_charge="0.0" fraction="0" isosurface="0"/>
      <Bond atomName1="N" atomName2="H"/>
      <Bond atomName1="N" atomName2="CA"/>
      <Bond atomName1="CA" atomName2="HA"/>
      <Bond atomName1="CA" atomName2="CB"/>
      <Bond atomName1="CA" atomName2="C"/>
      <Bond atomName1="CB" atomName2="HB1"/>
      <Bond atomName1="CB" atomName2="HB2"/>
      <Bond atomName1="CB" atomName2="HB3"/>
      <Bond atomName1="C" atomName2="O"/>
      <ExternalBond atomName="N"/>
      <ExternalBond atomName="C"/>
      <Atom name="M0_N.pl3.am" type="ssip" ssip_charge="-0.38" mepsValue="-0.007476" isosurface="0.002" fraction="0.5"/>
      <VirtualSite atomName1="N" atomName2="CA" atomName3="H" siteName="M0_N.pl3.am" type="outOfPlane" weight12="0.04" weight13="0.55" weightCross="-13.7"/>
      <Atom name="M1_N.pl3.am" type="ssip" ssip_charge="-0.38" mepsValue="-0.007449" isosurface="0.002" fraction="0.5"/>
      <VirtualSite atomName1="N" atomName2="CA" atomName3="H" siteName="M1_N.pl3.am" type="outOfPlane" weight12="0.1" weight13="0.67" weightCross="13.4"/>
      <Atom name="M8_H.soft" type="ssip" ssip_charge="0.64" mepsValue="0.071683" isosurface="0104" fraction="1.0"/>
      <VirtualSite atomName1="HA" atomName2="CA" atomName3="N" siteName="M8_H.soft" type="outOfPlane" weight12="-0.59" weight13="-0.1" weightCross="0.7"/>
      <Atom name="M9_H.N" type="ssip" ssip_charge="2.84" mepsValue="0.162927" isosurface="0104" fraction="1.0"/>
      <VirtualSite atomName1="H" atomName2="N" atomName3="CA" siteName="M9_H.N" type="outOfPlane" weight12="-0.59" weight13="-0.09" weightCross="0.1"/>
      <Atom name="M12_C.2" type="ssip" ssip_charge="-1.76" mepsValue="-0.034453" isosurface="0.002" fraction="0.5"/>
      <VirtualSite atomName1="C" atomName2="CA" atomName3="O" siteName="M12_C.2" type="outOfPlane" weight12="0.41" weight13="0.09" weightCross="10.8"/>
      <Atom name="M13_C.2" type="ssip" ssip_charge="-1.76" mepsValue="-0.03284" isosurface="0.002" fraction="0.5"/>
      <VirtualSite atomName1="C" atomName2="CA" atomName3="O" siteName="M13_C.2" type="outOfPlane" weight12="0.43" weight13="-0.01" weightCross="-10.6"/>
      <Atom name="M14_O.2.am" type="ssip" ssip_charge="-7.73" mepsValue="-0.08268" isosurface="0.002" fraction="1.0"/>
      <VirtualSite atomName1="O" atomName2="C" atomName3="CA" siteName="M14_O.2.am" type="outOfPlane" weight12="-1.59" weight13="0.76" weightCross="0.4"/>
      <Atom name="M15_O.2.am" type="ssip" ssip_charge="-7.21" mepsValue="-0.076763" isosurface="0.0300" fraction="1.0"/>
      <VirtualSite atomName1="O" atomName2="C" atomName3="CA" siteName="M15_O.2.am" type="outOfPlane" weight12="0.67" weight13="-0.74" weightCross="0.3"/>
      <Atom name="M16_O.2.am" type="ssip" ssip_charge="-1.35" mepsValue="-0.026411" isosurface="0.0300" fraction="0.5"/>
      <VirtualSite atomName1="O" atomName2="C" atomName3="CA" siteName="M16_O.2.am" type="outOfPlane" weight12="-0.33" weight13="-0.03" weightCross="-10.5"/>
      <Atom name="M17_O.2.am" type="ssip" ssip_charge="-1.35" mepsValue="-0.03406" isosurface="0.002" fraction="0.5"/>
      <VirtualSite atomName1="O" atomName2="C" atomName3="CA" siteName="M17_O.2.am" type="outOfPlane" weight12="-0.47" weight13="0.01" weightCross="10.2"/>
      <Atom name="M27_H.soft" type="ssip" ssip_charge="0.49" mepsValue="0.065287" isosurface="01042" fraction="1.0"/>
      <VirtualSite atomName1="HB1" atomName2="CB" atomName3="CA" siteName="M27_H.soft" type="outOfPlane" weight12="-0.7" weight13="-0.04" weightCross="0.3"/>
      <Atom name="M28_H.soft" type="ssip" ssip_charge="0.49" mepsValue="0.065281" isosurface="0.0104" fraction="1.0"/>
      <VirtualSite atomName1="HB3" atomName2="CB" atomName3="CA" siteName="M28_H.soft" type="outOfPlane" weight12="-0.77" weight13="0.01" weightCross="0.5"/>
      <Atom name="M29_H.soft" type="ssip" ssip_charge="0.49" mepsValue="0.06514" isosurface="0.0104" fraction="1.0"/>
      <VirtualSite atomName1="HB2" atomName2="CB" atomName3="CA" siteName="M29_H.soft" type="outOfPlane" weight12="-0.8" weight13="0.03" weightCross="0.3"/>
    </Residue>
    <Residue name="ARG">
      <Atom name="N" type="protein-N" charge="-0.3479" ssip_charge="0.0" fraction="0" isosurface="0"/>
      <Atom name="H" type="protein-H" charge="0.2747" ssip_charge="0.0" fraction="0" isosurface="0"/>
      <Atom name="CA" type="protein-CT" charge="-0.2637" ssip_charge="0.0" fraction="0" isosurface="0"/>
      <Atom name="HA" type="protein-H1" charge="0.156" ssip_charge="0.0" fraction="0" isosurface="0"/>
      <Atom name="CB" type="protein-6R" charge="-0.0007" ssip_charge="0.0" fraction="0" isosurface="0"/>
      <Atom name="HB2" type="protein-HC" charge="0.0327" ssip_charge="0.0" fraction="0" isosurface="0"/>
      <Atom name="HB3" type="protein-HC" charge="0.0327" ssip_charge="0.0" fraction="0" isosurface="0"/>
      <Atom name="CG" type="protein-CT" charge="0.039" ssip_charge="0.0" fraction="0" isosurface="0"/>
      <Atom name="HG2" type="protein-HC" charge="0.0285" ssip_charge="0.0" fraction="0" isosurface="0"/>
      <Atom name="HG3" type="protein-HC" charge="0.0285" ssip_charge="0.0" fraction="0" isosurface="0"/>
      <Atom name="CD" type="protein-CT" charge="0.0486" ssip_charge="0.0" fraction="0" isosurface="0"/>
      <Atom name="HD2" type="protein-H1" charge="0.0687" ssip_charge="0.0" fraction="0" isosurface="0"/>
      <Atom name="HD3" type="protein-H1" charge="0.0687" ssip_charge="0.0" fraction="0" isosurface="0"/>
      <Atom name="NE" type="protein-N2" charge="-0.5295" ssip_charge="0.0" fraction="0" isosurface="0"/>
      <Atom name="HE" type="protein-H" charge="0.3456" ssip_charge="0.0" fraction="0" isosurface="0"/>
      <Atom name="CZ" type="protein-CA" charge="0.8076" ssip_charge="0.0" fraction="0" isosurface="0"/>
      <Atom name="NH1" type="protein-N2" charge="-0.8627" ssip_charge="0.0" fraction="0" isosurface="0"/>
      <Atom name="HH11" type="protein-H" charge="0.4478" ssip_charge="0.0" fraction="0" isosurface="0"/>
      <Atom name="HH12" type="protein-H" charge="0.4478" ssip_charge="0.0" fraction="0" isosurface="0"/>
      <Atom name="NH2" type="protein-N2" charge="-0.8627" ssip_charge="0.0" fraction="0" isosurface="0"/>
      <Atom name="HH21" type="protein-H" charge="0.4478" ssip_charge="0.0" fraction="0" isosurface="0"/>
      <Atom name="HH22" type="protein-H" charge="0.4478" ssip_charge="0.0" fraction="0" isosurface="0"/>
      <Atom name="C" type="protein-C" charge="0.7341" ssip_charge="0.0" fraction="0" isosurface="0"/>
      <Atom name="O" type="protein-O" charge="-0.5894" ssip_charge="0.0" fraction="0" isosurface="0"/>
      <Bond atomName1="N" atomName2="H"/>
      <Bond atomName1="N" atomName2="CA"/>
      <Bond atomName1="CA" atomName2="HA"/>
      <Bond atomName1="CA" atomName2="CB"/>
      <Bond atomName1="CA" atomName2="C"/>
      <Bond atomName1="CB" atomName2="HB2"/>
      <Bond atomName1="CB" atomName2="HB3"/>
      <Bond atomName1="CB" atomName2="CG"/>
      <Bond atomName1="CG" atomName2="HG2"/>
      <Bond atomName1="CG" atomName2="HG3"/>
      <Bond atomName1="CG" atomName2="CD"/>
      <Bond atomName1="CD" atomName2="HD2"/>
      <Bond atomName1="CD" atomName2="HD3"/>
      <Bond atomName1="CD" atomName2="NE"/>
      <Bond atomName1="NE" atomName2="HE"/>
      <Bond atomName1="NE" atomName2="CZ"/>
      <Bond atomName1="CZ" atomName2="NH1"/>
      <Bond atomName1="CZ" atomName2="NH2"/>
      <Bond atomName1="NH1" atomName2="HH11"/>
      <Bond atomName1="NH1" atomName2="HH12"/>
      <Bond atomName1="NH2" atomName2="HH21"/>
      <Bond atomName1="NH2" atomName2="HH22"/>
      <Bond atomName1="C" atomName2="O"/>
      <ExternalBond atomName="N"/>
      <ExternalBond atomName="C"/>
      <Atom name="M15_N.pl3.primary" type="ssip" ssip_charge="-0.1" mepsValue="-0.037332" isosurface="0.002" fraction="0.5"/>
      <VirtualSite atomName1="NE" atomName2="CD" atomName3="HE" siteName="M15_N.pl3.primary" type="outOfPlane" weight12="-0.05" weight13="0.4" weightCross="12.6"/>
      <Atom name="M16_N.pl3.primary" type="ssip" ssip_charge="-0.1" mepsValue="-0.037179" isosurface="0.002" fraction="0.5"/>
      <VirtualSite atomName1="NE" atomName2="CD" atomName3="HE" siteName="M16_N.pl3.primary" type="outOfPlane" weight12="0.03" weight13="0.59" weightCross="-12.3"/>
      <Atom name="M17_C.2" type="ssip" ssip_charge="-2.4" mepsValue="-0.056262" isosurface="0.002" fraction="0.5"/>
      <VirtualSite atomName1="CZ" atomName2="NE" atomName3="NH2" siteName="M17_C.2" type="outOfPlane" weight12="0.03" weight13="0.03" weightCross="9.8"/>
      <Atom name="M18_C.2" type="ssip" ssip_charge="-2.4" mepsValue="-0.05581" isosurface="0.002" fraction="0.5"/>
      <VirtualSite atomName1="CZ" atomName2="NE" atomName3="NH2" siteName="M18_C.2" type="outOfPlane" weight12="-0.05" weight13="-0.01" weightCross="-10.0"/>
      <Atom name="M19_N.pl3.primary" type="ssip" ssip_charge="-0.1" mepsValue="-0.040935" isosurface="0.002" fraction="0.5"/>
      <VirtualSite atomName1="NH2" atomName2="CZ" atomName3="HH21" siteName="M19_N.pl3.primary" type="outOfPlane" weight12="-0.55" weight13="-0.02" weightCross="13.9"/>
      <Atom name="M20_N.pl3.primary" type="ssip" ssip_charge="-0.1" mepsValue="-0.040944" isosurface="0.002" fraction="0.5"/>
      <VirtualSite atomName1="NH2" atomName2="CZ" atomName3="HH21" siteName="M20_N.pl3.primary" type="outOfPlane" weight12="-0.52" weight13="0.02" weightCross="-14.0"/>
      <Atom name="M21_N.pl3.primary" type="ssip" ssip_charge="-0.1" mepsValue="-0.061487" isosurface="0.002" fraction="0.5"/>
      <VirtualSite atomName1="NH1" atomName2="CZ" atomName3="HH11" siteName="M21_N.pl3.primary" type="outOfPlane" weight12="-0.74" weight13="0.06" weightCross="-12.1"/>
      <Atom name="M22_N.pl3.primary" type="ssip" ssip_charge="-0.1" mepsValue="-0.061454" isosurface="0.002" fraction="0.5"/>
      <VirtualSite atomName1="NH1" atomName2="CZ" atomName3="HH11" siteName="M22_N.pl3.primary" type="outOfPlane" weight12="-0.79" weight13="-0.07" weightCross="12.0"/>
      <Atom name="M23_H.soft" type="ssip" ssip_charge="0.61" mepsValue="0.070074" isosurface="0.0104" fraction="1.0"/>
      <VirtualSite atomName1="HD3" atomName2="CD" atomName3="CG" siteName="M23_H.soft" type="outOfPlane" weight12="-0.84" weight13="0.05" weightCross="-0.1"/>
      <Atom name="M24_H.soft" type="ssip" ssip_charge="0.61" mepsValue="0.070389" isosurface="0.0104" fraction="1.0"/>
      <VirtualSite atomName1="HD2" atomName2="CD" atomName3="CG" siteName="M24_H.soft" type="outOfPlane" weight12="-0.72" weight13="-0.03" weightCross="0.2"/>
      <Atom name="M25_H.N" type="ssip" ssip_charge="2.700" mepsValue="0.136138" isosurface="0.0104" fraction="1.0"/>
      <VirtualSite atomName1="HE" atomName2="NE" atomName3="CD" siteName="M25_H.N" type="outOfPlane" weight12="-0.75" weight13="-0.01" weightCross="0.5"/>
      <Atom name="M26_H.N" type="ssip" ssip_charge="2.700" mepsValue="0.142565" isosurface="0.0104" fraction="1.0"/>
      <VirtualSite atomName1="HH21" atomName2="NH2" atomName3="CZ" siteName="M26_H.N" type="outOfPlane" weight12="-1.04" weight13="0.17" weightCross="-0.4"/>
      <Atom name="M27_H.N" type="ssip" ssip_charge="2.700" mepsValue="0.140204" isosurface="0.0104" fraction="1.0"/>
      <VirtualSite atomName1="HH22" atomName2="NH2" atomName3="CZ" siteName="M27_H.N" type="outOfPlane" weight12="-0.75" weight13="-0.01" weightCross="-0.1"/>
      <Atom name="M28_H.N" type="ssip" ssip_charge="2.700" mepsValue="0.049489" isosurface="0.0104" fraction="1.0"/>
      <VirtualSite atomName1="HH12" atomName2="NH1" atomName3="CZ" siteName="M28_H.N" type="outOfPlane" weight12="-0.92" weight13="0.1" weightCross="0.8"/>
      <Atom name="M29_H.N" type="ssip" ssip_charge="2.700" mepsValue="0.050527" isosurface="0.0104" fraction="1.0"/>
      <VirtualSite atomName1="HH11" atomName2="NH1" atomName3="CZ" siteName="M29_H.N" type="outOfPlane" weight12="-0.92" weight13="0.1" weightCross="-0.3"/>
      <Atom name="M45_N.pl3.am" type="ssip" ssip_charge="-0.48" mepsValue="-0.007476" isosurface="0.002" fraction="0.5"/>
      <VirtualSite atomName1="N" atomName2="CA" atomName3="H" siteName="M45_N.pl3.am" type="outOfPlane" weight12="-0.01" weight13="0.41" weightCross="-12.3"/>
      <Atom name="M46_N.pl3.am" type="ssip" ssip_charge="-0.48" mepsValue="-0.007449" isosurface="0.002" fraction="0.5"/>
      <VirtualSite atomName1="N" atomName2="CA" atomName3="H" siteName="M46_N.pl3.am" type="outOfPlane" weight12="0.08" weight13="0.66" weightCross="11.8"/>
      <Atom name="M53_H.soft" type="ssip" ssip_charge="0.65" mepsValue="0.071806" isosurface="0.0104" fraction="1.0"/>
      <VirtualSite atomName1="HA" atomName2="CA" atomName3="N" siteName="M53_H.soft" type="outOfPlane" weight12="-0.7" weight13="-0.04" weightCross="-0.6"/>
      <Atom name="M54_H.N" type="ssip" ssip_charge="2.84" mepsValue="0.162927" isosurface="0.0104" fraction="1.0"/>
      <VirtualSite atomName1="H" atomName2="N" atomName3="CA" siteName="M54_H.N" type="outOfPlane" weight12="-0.59" weight13="-0.09" weightCross="0.1"/>
      <Atom name="M57_C.2" type="ssip" ssip_charge="-2.23" mepsValue="-0.034453" isosurface="0.002" fraction="0.5"/>
      <VirtualSite atomName1="C" atomName2="CA" atomName3="O" siteName="M57_C.2" type="outOfPlane" weight12="0.32" weight13="0.06" weightCross="9.9"/>
      <Atom name="M58_C.2" type="ssip" ssip_charge="-2.23" mepsValue="-0.03284" isosurface="0.002" fraction="0.5"/>
      <VirtualSite atomName1="C" atomName2="CA" atomName3="O" siteName="M58_C.2" type="outOfPlane" weight12="0.45" weight13="0.04" weightCross="-9.5"/>
      <Atom name="M59_O.2.am" type="ssip" ssip_charge="-7.73" mepsValue="-0.08268" isosurface="0.0300" fraction="1.0"/>
      <VirtualSite atomName1="O" atomName2="C" atomName3="CA" siteName="M59_O.2.am" type="outOfPlane" weight12="-1.54" weight13="0.69" weightCross="0.6"/>
      <Atom name="M60_O.2.am" type="ssip" ssip_charge="-7.21" mepsValue="-0.076763" isosurface="0.0300" fraction="1.0"/>
      <VirtualSite atomName1="O" atomName2="C" atomName3="CA" siteName="M60_O.2.am" type="outOfPlane" weight12="0.62" weight13="-0.67" weightCross="-0.0"/>
      <Atom name="M61_O.2.am" type="ssip" ssip_charge="-1.71" mepsValue="-0.026411" isosurface="0.002" fraction="0.5"/>
      <VirtualSite atomName1="O" atomName2="C" atomName3="CA" siteName="M61_O.2.am" type="outOfPlane" weight12="-0.42" weight13="0.03" weightCross="-9.5"/>
      <Atom name="M62_O.2.am" type="ssip" ssip_charge="-1.71" mepsValue="-0.03406" isosurface="0.002" fraction="0.5"/>
      <VirtualSite atomName1="O" atomName2="C" atomName3="CA" siteName="M62_O.2.am" type="outOfPlane" weight12="-0.38" weight13="-0.05" weightCross="9.3"/>
      <Atom name="M69_H.soft" type="ssip" ssip_charge="0.34" mepsValue="0.059044" isosurface="0.0104" fraction="1.0"/>
      <VirtualSite atomName1="HB2" atomName2="CB" atomName3="CA" siteName="M69_H.soft" type="outOfPlane" weight12="-0.79" weight13="0.02" weightCross="0.4"/>
      <Atom name="M70_H.soft" type="ssip" ssip_charge="0.34" mepsValue="0.059294" isosurface="0.0104" fraction="1.0"/>
      <VirtualSite atomName1="HB3" atomName2="CB" atomName3="CA" siteName="M70_H.soft" type="outOfPlane" weight12="-0.7" weight13="-0.04" weightCross="-0.0"/>
      <Atom name="M71_H.soft" type="ssip" ssip_charge="0.34" mepsValue="0.059044" isosurface="0.0104" fraction="1.0"/>
      <VirtualSite atomName1="HG2" atomName2="CG" atomName3="CB" siteName="M71_H.soft" type="outOfPlane" weight12="-0.8" weight13="0.03" weightCross="0.4"/>
      <Atom name="M72_H.soft" type="ssip" ssip_charge="0.34" mepsValue="0.058746" isosurface="0.0104" fraction="1.0"/>
      <VirtualSite atomName1="HG3" atomName2="CG" atomName3="CB" siteName="M72_H.soft" type="outOfPlane" weight12="-0.71" weight13="-0.04" weightCross="0.4"/>
    </Residue>
    <Residue name="ASH">
      <Atom name="N" type="protein-N" charge="-0.4157" ssip_charge="0.0" fraction="0" isosurface="0"/>
      <Atom name="H" type="protein-H" charge="0.2719" ssip_charge="0.0" fraction="0" isosurface="0"/>
      <Atom name="CA" type="protein-CT" charge="0.0341" ssip_charge="0.0" fraction="0" isosurface="0"/>
      <Atom name="HA" type="protein-H1" charge="0.0864" ssip_charge="0.0" fraction="0" isosurface="0"/>
      <Atom name="CB" type="protein-6d" charge="-0.0316" ssip_charge="0.0" fraction="0" isosurface="0"/>
      <Atom name="HB2" type="protein-HC" charge="0.0488" ssip_charge="0.0" fraction="0" isosurface="0"/>
      <Atom name="HB3" type="protein-HC" charge="0.0488" ssip_charge="0.0" fraction="0" isosurface="0"/>
      <Atom name="CG" type="protein-C" charge="0.6462" ssip_charge="0.0" fraction="0" isosurface="0"/>
      <Atom name="OD1" type="protein-O" charge="-0.5554" ssip_charge="0.0" fraction="0" isosurface="0"/>
      <Atom name="OD2" type="protein-OH" charge="-0.6376" ssip_charge="0.0" fraction="0" isosurface="0"/>
      <Atom name="HD2" type="protein-HO" charge="0.4747" ssip_charge="0.0" fraction="0" isosurface="0"/>
      <Atom name="C" type="protein-C" charge="0.5973" ssip_charge="0.0" fraction="0" isosurface="0"/>
      <Atom name="O" type="protein-O" charge="-0.5679" ssip_charge="0.0" fraction="0" isosurface="0"/>
      <Bond atomName1="N" atomName2="H"/>
      <Bond atomName1="N" atomName2="CA"/>
      <Bond atomName1="CA" atomName2="HA"/>
      <Bond atomName1="CA" atomName2="CB"/>
      <Bond atomName1="CA" atomName2="C"/>
      <Bond atomName1="CB" atomName2="HB2"/>
      <Bond atomName1="CB" atomName2="HB3"/>
      <Bond atomName1="CB" atomName2="CG"/>
      <Bond atomName1="CG" atomName2="OD1"/>
      <Bond atomName1="CG" atomName2="OD2"/>
      <Bond atomName1="OD2" atomName2="HD2"/>
      <Bond atomName1="C" atomName2="O"/>
      <ExternalBond atomName="N"/>
      <ExternalBond atomName="C"/>
      <Atom name="M0_N.pl3.am" type="ssip" ssip_charge="-0.38" mepsValue="-0.007476" isosurface="0.002" fraction="0.5"/>
      <VirtualSite atomName1="N" atomName2="CA" atomName3="H" siteName="M0_N.pl3.am" type="outOfPlane" weight12="0.04" weight13="0.55" weightCross="-13.7"/>
      <Atom name="M1_N.pl3.am" type="ssip" ssip_charge="-0.38" mepsValue="-0.007449" isosurface="0.002" fraction="0.5"/>
      <VirtualSite atomName1="N" atomName2="CA" atomName3="H" siteName="M1_N.pl3.am" type="outOfPlane" weight12="0.1" weight13="0.67" weightCross="13.4"/>
      <Atom name="M8_H.soft" type="ssip" ssip_charge="1.11" mepsValue="0.091093" isosurface="0.0104" fraction="1.0"/>
      <VirtualSite atomName1="HA" atomName2="CA" atomName3="N" siteName="M8_H.soft" type="outOfPlane" weight12="-0.84" weight13="0.06" weightCross="0.0"/>
      <Atom name="M9_H.N" type="ssip" ssip_charge="2.84" mepsValue="0.162927" isosurface="0.0104" fraction="1.0"/>
      <VirtualSite atomName1="H" atomName2="N" atomName3="CA" siteName="M9_H.N" type="outOfPlane" weight12="-0.59" weight13="-0.09" weightCross="0.1"/>
      <Atom name="M12_C.2" type="ssip" ssip_charge="-1.76" mepsValue="-0.034453" isosurface="0.002" fraction="0.5"/>
      <VirtualSite atomName1="C" atomName2="CA" atomName3="O" siteName="M12_C.2" type="outOfPlane" weight12="0.41" weight13="0.09" weightCross="10.7"/>
      <Atom name="M13_C.2" type="ssip" ssip_charge="-1.76" mepsValue="-0.03284" isosurface="0.002" fraction="0.5"/>
      <VirtualSite atomName1="C" atomName2="CA" atomName3="O" siteName="M13_C.2" type="outOfPlane" weight12="0.43" weight13="-0.01" weightCross="-10.5"/>
      <Atom name="M14_O.2.am" type="ssip" ssip_charge="-7.73" mepsValue="-0.08268" isosurface="0.0300" fraction="1.0"/>
      <VirtualSite atomName1="O" atomName2="C" atomName3="CA" siteName="M14_O.2.am" type="outOfPlane" weight12="-1.58" weight13="0.76" weightCross="0.4"/>
      <Atom name="M15_O.2.am" type="ssip" ssip_charge="-7.21" mepsValue="-0.076763" isosurface="0.0300" fraction="1.0"/>
      <VirtualSite atomName1="O" atomName2="C" atomName3="CA" siteName="M15_O.2.am" type="outOfPlane" weight12="0.66" weight13="-0.73" weightCross="0.3"/>
      <Atom name="M16_O.2.am" type="ssip" ssip_charge="-1.35" mepsValue="-0.026411" isosurface="0.002" fraction="0.5"/>
      <VirtualSite atomName1="O" atomName2="C" atomName3="CA" siteName="M16_O.2.am" type="outOfPlane" weight12="-0.33" weight13="-0.03" weightCross="-10.4"/>
      <Atom name="M17_O.2.am" type="ssip" ssip_charge="-1.35" mepsValue="-0.03406" isosurface="0.002" fraction="0.5"/>
      <VirtualSite atomName1="O" atomName2="C" atomName3="CA" siteName="M17_O.2.am" type="outOfPlane" weight12="-0.47" weight13="0.01" weightCross="10.2"/>
      <Atom name="M32_C.2" type="ssip" ssip_charge="-0.65" mepsValue="-0.012829" isosurface="0.002" fraction="0.5"/>
      <VirtualSite atomName1="CG" atomName2="CB" atomName3="OD1" siteName="M32_C.2" type="outOfPlane" weight12="0.0" weight13="-0.01" weightCross="-10.9"/>
      <Atom name="M33_C.2" type="ssip" ssip_charge="-0.65" mepsValue="-0.011952" isosurface="0.002" fraction="0.5"/>
      <VirtualSite atomName1="CG" atomName2="CB" atomName3="OD1" siteName="M33_C.2" type="outOfPlane" weight12="0.1" weight13="0.24" weightCross="10.9"/>
      <Atom name="M34_O.2.one_lp" type="ssip" ssip_charge="-1.98" mepsValue="-0.027181" isosurface="0.0300" fraction="1.0"/>
      <VirtualSite atomName1="OD2" atomName2="CG" atomName3="HD2" siteName="M34_O.2.one_lp" type="outOfPlane" weight12="-0.65" weight13="-0.83" weightCross="1.6"/>
      <Atom name="M35_O.2.one_lp" type="ssip" ssip_charge="2.59" mepsValue="0.043088" isosurface="0.002" fraction="0.5"/>
      <VirtualSite atomName1="OD2" atomName2="CG" atomName3="HD2" siteName="M35_O.2.one_lp" type="outOfPlane" weight12="-0.41" weight13="0.19" weightCross="11.8"/>
      <Atom name="M36_O.2.one_lp" type="ssip" ssip_charge="2.59" mepsValue="0.039784" isosurface="0.002" fraction="0.5"/>
      <VirtualSite atomName1="OD2" atomName2="CG" atomName3="HD2" siteName="M36_O.2.one_lp" type="outOfPlane" weight12="-0.51" weight13="-0.26" weightCross="-11.8"/>
      <Atom name="M37_O.2.carbonyl" type="ssip" ssip_charge="-4.88" mepsValue="-0.060101" isosurface="0.0300" fraction="1.0"/>
      <VirtualSite atomName1="OD1" atomName2="CG" atomName3="CB" siteName="M37_O.2.carbonyl" type="outOfPlane" weight12="-1.73" weight13="0.77" weightCross="-0.1"/>
      <Atom name="M38_O.2.carbonyl" type="ssip" ssip_charge="-4.08" mepsValue="-0.051059" isosurface="0.0300" fraction="1.0"/>
      <VirtualSite atomName1="OD1" atomName2="CG" atomName3="CB" siteName="M38_O.2.carbonyl" type="outOfPlane" weight12="0.68" weight13="-0.69" weightCross="-0.6"/>
      <Atom name="M39_O.2.carbonyl" type="ssip" ssip_charge="-0.04" mepsValue="-0.00071" isosurface="0.002" fraction="0.5"/>
      <VirtualSite atomName1="OD1" atomName2="CG" atomName3="CB" siteName="M39_O.2.carbonyl" type="outOfPlane" weight12="-0.3" weight13="-0.09" weightCross="10.2"/>
      <Atom name="M40_O.2.carbonyl" type="ssip" ssip_charge="-0.04" mepsValue="-0.019028" isosurface="0.002" fraction="0.5"/>
      <VirtualSite atomName1="OD1" atomName2="CG" atomName3="CB" siteName="M40_O.2.carbonyl" type="outOfPlane" weight12="-0.69" weight13="0.16" weightCross="-10.3"/>
      <Atom name="M41_H.soft" type="ssip" ssip_charge="0.98" mepsValue="0.089721" isosurface="0.0104" fraction="1.0"/>
      <VirtualSite atomName1="HB3" atomName2="CB" atomName3="CA" siteName="M41_H.soft" type="outOfPlane" weight12="-0.77" weight13="0.01" weightCross="-0.2"/>
      <Atom name="M42_H.soft" type="ssip" ssip_charge="0.94" mepsValue="0.082232" isosurface="0.0104" fraction="1.0"/>
      <VirtualSite atomName1="HB2" atomName2="CB" atomName3="CA" siteName="M42_H.soft" type="outOfPlane" weight12="-0.71" weight13="-0.03" weightCross="0.1"/>
      <Atom name="M43_H.O" type="ssip" ssip_charge="3.68" mepsValue="0.187165" isosurface="0.0104" fraction="1.0"/>
      <VirtualSite atomName1="HD2" atomName2="OD2" atomName3="CG" siteName="M43_H.O" type="outOfPlane" weight12="-0.9" weight13="0.11" weightCross="0.1"/>
    </Residue>
    <Residue name="ASN">
      <Atom name="N" type="protein-N" charge="-0.4157" ssip_charge="0.0" fraction="0" isosurface="0"/>
      <Atom name="H" type="protein-H" charge="0.2719" ssip_charge="0.0" fraction="0" isosurface="0"/>
      <Atom name="CA" type="protein-CT" charge="0.0143" ssip_charge="0.0" fraction="0" isosurface="0"/>
      <Atom name="HA" type="protein-H1" charge="0.1048" ssip_charge="0.0" fraction="0" isosurface="0"/>
      <Atom name="CB" type="protein-6N" charge="-0.2041" ssip_charge="0.0" fraction="0" isosurface="0"/>
      <Atom name="HB2" type="protein-HC" charge="0.0797" ssip_charge="0.0" fraction="0" isosurface="0"/>
      <Atom name="HB3" type="protein-HC" charge="0.0797" ssip_charge="0.0" fraction="0" isosurface="0"/>
      <Atom name="CG" type="protein-C" charge="0.713" ssip_charge="0.0" fraction="0" isosurface="0"/>
      <Atom name="OD1" type="protein-O" charge="-0.5931" ssip_charge="0.0" fraction="0" isosurface="0"/>
      <Atom name="ND2" type="protein-N" charge="-0.9191" ssip_charge="0.0" fraction="0" isosurface="0"/>
      <Atom name="HD21" type="protein-H" charge="0.4196" ssip_charge="0.0" fraction="0" isosurface="0"/>
      <Atom name="HD22" type="protein-H" charge="0.4196" ssip_charge="0.0" fraction="0" isosurface="0"/>
      <Atom name="C" type="protein-C" charge="0.5973" ssip_charge="0.0" fraction="0" isosurface="0"/>
      <Atom name="O" type="protein-O" charge="-0.5679" ssip_charge="0.0" fraction="0" isosurface="0"/>
      <Bond atomName1="N" atomName2="H"/>
      <Bond atomName1="N" atomName2="CA"/>
      <Bond atomName1="CA" atomName2="HA"/>
      <Bond atomName1="CA" atomName2="CB"/>
      <Bond atomName1="CA" atomName2="C"/>
      <Bond atomName1="CB" atomName2="HB2"/>
      <Bond atomName1="CB" atomName2="HB3"/>
      <Bond atomName1="CB" atomName2="CG"/>
      <Bond atomName1="CG" atomName2="OD1"/>
      <Bond atomName1="CG" atomName2="ND2"/>
      <Bond atomName1="ND2" atomName2="HD21"/>
      <Bond atomName1="ND2" atomName2="HD22"/>
      <Bond atomName1="C" atomName2="O"/>
      <ExternalBond atomName="N"/>
      <ExternalBond atomName="C"/>
      <Atom name="M0_N.pl3.am" type="ssip" ssip_charge="-0.38" mepsValue="-0.007476" isosurface="0.002" fraction="0.5"/>
      <VirtualSite atomName1="N" atomName2="CA" atomName3="H" siteName="M0_N.pl3.am" type="outOfPlane" weight12="0.04" weight13="0.55" weightCross="-13.7"/>
      <Atom name="M1_N.pl3.am" type="ssip" ssip_charge="-0.38" mepsValue="-0.007449" isosurface="0.002" fraction="0.5"/>
      <VirtualSite atomName1="N" atomName2="CA" atomName3="H" siteName="M1_N.pl3.am" type="outOfPlane" weight12="0.1" weight13="0.66" weightCross="13.4"/>
      <Atom name="M8_H.soft" type="ssip" ssip_charge="0.65" mepsValue="0.071806" isosurface="0.0104" fraction="1.0"/>
      <VirtualSite atomName1="HA" atomName2="CA" atomName3="N" siteName="M8_H.soft" type="outOfPlane" weight12="-0.7" weight13="-0.04" weightCross="-0.6"/>
      <Atom name="M9_H.N" type="ssip" ssip_charge="2.84" mepsValue="0.162927" isosurface="0.0104" fraction="1.0"/>
      <VirtualSite atomName1="H" atomName2="N" atomName3="CA" siteName="M9_H.N" type="outOfPlane" weight12="-0.59" weight13="-0.09" weightCross="0.1"/>
      <Atom name="M12_C.2" type="ssip" ssip_charge="-1.76" mepsValue="-0.034453" isosurface="0.002" fraction="0.5"/>
      <VirtualSite atomName1="C" atomName2="CA" atomName3="O" siteName="M12_C.2" type="outOfPlane" weight12="0.41" weight13="0.08" weightCross="10.7"/>
      <Atom name="M13_C.2" type="ssip" ssip_charge="-1.76" mepsValue="-0.03284" isosurface="0.002" fraction="0.5"/>
      <VirtualSite atomName1="C" atomName2="CA" atomName3="O" siteName="M13_C.2" type="outOfPlane" weight12="0.43" weight13="-0.01" weightCross="-10.5"/>
      <Atom name="M14_O.2.am" type="ssip" ssip_charge="-7.73" mepsValue="-0.08268" isosurface="0.0300" fraction="1.0"/>
      <VirtualSite atomName1="O" atomName2="C" atomName3="CA" siteName="M14_O.2.am" type="outOfPlane" weight12="-1.58" weight13="0.76" weightCross="0.4"/>
      <Atom name="M15_O.2.am" type="ssip" ssip_charge="-7.21" mepsValue="-0.076763" isosurface="0.0300" fraction="1.0"/>
      <VirtualSite atomName1="O" atomName2="C" atomName3="CA" siteName="M15_O.2.am" type="outOfPlane" weight12="0.65" weight13="-0.73" weightCross="0.3"/>
      <Atom name="M16_O.2.am" type="ssip" ssip_charge="-1.35" mepsValue="-0.026411" isosurface="0.002" fraction="0.5"/>
      <VirtualSite atomName1="O" atomName2="C" atomName3="CA" siteName="M16_O.2.am" type="outOfPlane" weight12="-0.33" weight13="-0.03" weightCross="-10.4"/>
      <Atom name="M17_O.2.am" type="ssip" ssip_charge="-1.35" mepsValue="-0.03406" isosurface="0.002" fraction="0.5"/>
      <VirtualSite atomName1="O" atomName2="C" atomName3="CA" siteName="M17_O.2.am" type="outOfPlane" weight12="-0.47" weight13="0.01" weightCross="10.1"/>
      <Atom name="M32_C.2" type="ssip" ssip_charge="-1.66" mepsValue="-0.032643" isosurface="0.002" fraction="0.5"/>
      <VirtualSite atomName1="CG" atomName2="CB" atomName3="OD1" siteName="M32_C.2" type="outOfPlane" weight12="-0.1" weight13="-0.12" weightCross="-10.7"/>
      <Atom name="M33_C.2" type="ssip" ssip_charge="-1.66" mepsValue="-0.028219" isosurface="0.002" fraction="0.5"/>
      <VirtualSite atomName1="CG" atomName2="CB" atomName3="OD1" siteName="M33_C.2" type="outOfPlane" weight12="0.0" weight13="0.07" weightCross="10.8"/>
      <Atom name="M34_N.pl3.am" type="ssip" ssip_charge="-0.43" mepsValue="-0.008463" isosurface="0.002" fraction="0.5"/>
      <VirtualSite atomName1="ND2" atomName2="CG" atomName3="HD22" siteName="M34_N.pl3.am" type="outOfPlane" weight12="-0.55" weight13="-0.18" weightCross="13.9"/>
      <Atom name="M35_N.pl3.am" type="ssip" ssip_charge="-0.43" mepsValue="-0.023305" isosurface="0.002" fraction="0.5"/>
      <VirtualSite atomName1="ND2" atomName2="CG" atomName3="HD22" siteName="M35_N.pl3.am" type="outOfPlane" weight12="-0.45" weight13="0.35" weightCross="-13.5"/>
      <Atom name="M36_O.2.am" type="ssip" ssip_charge="-8.02" mepsValue="-0.085948" isosurface="0.0300" fraction="1.0"/>
      <VirtualSite atomName1="OD1" atomName2="CG" atomName3="CB" siteName="M36_O.2.am" type="outOfPlane" weight12="-1.61" weight13="0.69" weightCross="-0.1"/>
      <Atom name="M37_O.2.am" type="ssip" ssip_charge="-7.62" mepsValue="-0.081453" isosurface="0.0300" fraction="1.0"/>
      <VirtualSite atomName1="OD1" atomName2="CG" atomName3="CB" siteName="M37_O.2.am" type="outOfPlane" weight12="0.69" weight13="-0.69" weightCross="0.2"/>
      <Atom name="M38_O.2.am" type="ssip" ssip_charge="-1.23" mepsValue="-0.024211" isosurface="0.002" fraction="0.5"/>
      <VirtualSite atomName1="OD1" atomName2="CG" atomName3="CB" siteName="M38_O.2.am" type="outOfPlane" weight12="-0.5" weight13="-0.01" weightCross="9.4"/>
      <Atom name="M39_O.2.am" type="ssip" ssip_charge="-1.23" mepsValue="-0.037991" isosurface="0.002" fraction="0.5"/>
      <VirtualSite atomName1="OD1" atomName2="CG" atomName3="CB" siteName="M39_O.2.am" type="outOfPlane" weight12="-0.44" weight13="-0.03" weightCross="-9.5"/>
      <Atom name="M40_H.soft" type="ssip" ssip_charge="0.89" mepsValue="0.086317" isosurface="0.0104" fraction="1.0"/>
      <VirtualSite atomName1="HB3" atomName2="CB" atomName3="CA" siteName="M40_H.soft" type="outOfPlane" weight12="-0.72" weight13="-0.03" weightCross="0.3"/>
      <Atom name="M41_H.soft" type="ssip" ssip_charge="0.84" mepsValue="0.078078" isosurface="0.0104" fraction="1.0"/>
      <VirtualSite atomName1="HB2" atomName2="CB" atomName3="CA" siteName="M41_H.soft" type="outOfPlane" weight12="-0.81" weight13="0.04" weightCross="-0.2"/>
      <Atom name="M42_H.N" type="ssip" ssip_charge="2.62" mepsValue="0.163398" isosurface="0.0104" fraction="1.0"/>
      <VirtualSite atomName1="HD21" atomName2="ND2" atomName3="CG" siteName="M42_H.N" type="outOfPlane" weight12="-0.78" weight13="0.02" weightCross="-0.7"/>
      <Atom name="M43_H.N" type="ssip" ssip_charge="2.49" mepsValue="0.149383" isosurface="0.0104" fraction="1.0"/>
      <VirtualSite atomName1="HD22" atomName2="ND2" atomName3="CG" siteName="M43_H.N" type="outOfPlane" weight12="-0.83" weight13="0.05" weightCross="-0.5"/>
    </Residue>
    <Residue name="ASP">
      <Atom name="N" type="protein-N" charge="-0.5163" ssip_charge="0.0" fraction="0" isosurface="0"/>
      <Atom name="H" type="protein-H" charge="0.2936" ssip_charge="0.0" fraction="0" isosurface="0"/>
      <Atom name="CA" type="protein-CT" charge="0.0381" ssip_charge="0.0" fraction="0" isosurface="0"/>
      <Atom name="HA" type="protein-H1" charge="0.088" ssip_charge="0.0" fraction="0" isosurface="0"/>
      <Atom name="CB" type="protein-6D" charge="-0.0303" ssip_charge="0.0" fraction="0" isosurface="0"/>
      <Atom name="HB2" type="protein-HC" charge="-0.0122" ssip_charge="0.0" fraction="0" isosurface="0"/>
      <Atom name="HB3" type="protein-HC" charge="-0.0122" ssip_charge="0.0" fraction="0" isosurface="0"/>
      <Atom name="CG" type="protein-C" charge="0.7994" ssip_charge="0.0" fraction="0" isosurface="0"/>
      <Atom name="OD1" type="protein-O2" charge="-0.8014" ssip_charge="0.0" fraction="0" isosurface="0"/>
      <Atom name="OD2" type="protein-O2" charge="-0.8014" ssip_charge="0.0" fraction="0" isosurface="0"/>
      <Atom name="C" type="protein-C" charge="0.5366" ssip_charge="0.0" fraction="0" isosurface="0"/>
      <Atom name="O" type="protein-O" charge="-0.5819" ssip_charge="0.0" fraction="0" isosurface="0"/>
      <Bond atomName1="N" atomName2="H"/>
      <Bond atomName1="N" atomName2="CA"/>
      <Bond atomName1="CA" atomName2="HA"/>
      <Bond atomName1="CA" atomName2="CB"/>
      <Bond atomName1="CA" atomName2="C"/>
      <Bond atomName1="CB" atomName2="HB2"/>
      <Bond atomName1="CB" atomName2="HB3"/>
      <Bond atomName1="CB" atomName2="CG"/>
      <Bond atomName1="CG" atomName2="OD1"/>
      <Bond atomName1="CG" atomName2="OD2"/>
      <Bond atomName1="C" atomName2="O"/>
      <ExternalBond atomName="N"/>
      <ExternalBond atomName="C"/>
      <Atom name="M0_N.pl3.am" type="ssip" ssip_charge="-0.48" mepsValue="-0.007476" isosurface="0.002" fraction="0.5"/>
      <VirtualSite atomName1="N" atomName2="H" atomName3="CA" siteName="M0_N.pl3.am" type="outOfPlane" weight12="0.51" weight13="0.03" weightCross="12.9"/>
      <Atom name="M1_N.pl3.am" type="ssip" ssip_charge="-0.48" mepsValue="-0.007449" isosurface="0.002" fraction="0.5"/>
      <VirtualSite atomName1="N" atomName2="H" atomName3="CA" siteName="M1_N.pl3.am" type="outOfPlane" weight12="0.63" weight13="0.08" weightCross="-12.7"/>
      <Atom name="M8_H.soft" type="ssip" ssip_charge="1.11" mepsValue="0.091093" isosurface="0.0104" fraction="1.0"/>
      <VirtualSite atomName1="HA" atomName2="CA" atomName3="N" siteName="M8_H.soft" type="outOfPlane" weight12="-0.84" weight13="0.06" weightCross="0.0"/>
      <Atom name="M9_H.N" type="ssip" ssip_charge="2.84" mepsValue="0.162927" isosurface="0.0104" fraction="1.0"/>
      <VirtualSite atomName1="H" atomName2="N" atomName3="CA" siteName="M9_H.N" type="outOfPlane" weight12="-0.59" weight13="-0.09" weightCross="0.1"/>
      <Atom name="M12_C.2" type="ssip" ssip_charge="-2.23" mepsValue="-0.034453" isosurface="0.002" fraction="0.5"/>
      <VirtualSite atomName1="C" atomName2="CA" atomName3="O" siteName="M12_C.2" type="outOfPlane" weight12="0.41" weight13="0.09" weightCross="10.7"/>
      <Atom name="M13_C.2" type="ssip" ssip_charge="-2.23" mepsValue="-0.03284" isosurface="0.002" fraction="0.5"/>
      <VirtualSite atomName1="C" atomName2="CA" atomName3="O" siteName="M13_C.2" type="outOfPlane" weight12="0.43" weight13="-0.01" weightCross="-10.5"/>
      <Atom name="M14_O.2.am" type="ssip" ssip_charge="-7.73" mepsValue="-0.08268" isosurface="0.0300" fraction="1.0"/>
      <VirtualSite atomName1="O" atomName2="C" atomName3="CA" siteName="M14_O.2.am" type="outOfPlane" weight12="-1.58" weight13="0.76" weightCross="0.4"/>
      <Atom name="M15_O.2.am" type="ssip" ssip_charge="-7.21" mepsValue="-0.076763" isosurface="0.0300" fraction="1.0"/>
      <VirtualSite atomName1="O" atomName2="C" atomName3="CA" siteName="M15_O.2.am" type="outOfPlane" weight12="0.66" weight13="-0.73" weightCross="0.3"/>
      <Atom name="M16_O.2.am" type="ssip" ssip_charge="-1.71" mepsValue="-0.026411" isosurface="0.002" fraction="0.5"/>
      <VirtualSite atomName1="O" atomName2="C" atomName3="CA" siteName="M16_O.2.am" type="outOfPlane" weight12="-0.33" weight13="-0.03" weightCross="-10.4"/>
      <Atom name="M17_O.2.am" type="ssip" ssip_charge="-1.71" mepsValue="-0.03406" isosurface="0.002" fraction="0.5"/>
      <VirtualSite atomName1="O" atomName2="C" atomName3="CA" siteName="M17_O.2.am" type="outOfPlane" weight12="-0.47" weight13="0.01" weightCross="10.2"/>
      <Atom name="M26_H.soft" type="ssip" ssip_charge="0.49" mepsValue="0.065287" isosurface="0.0104" fraction="1.0"/>
      <VirtualSite atomName1="HB2" atomName2="CB" atomName3="CA" siteName="M26_H.soft" type="outOfPlane" weight12="-0.7" weight13="-0.04" weightCross="0.3"/>
      <Atom name="M27_H.soft" type="ssip" ssip_charge="0.49" mepsValue="0.06514" isosurface="0.0104" fraction="1.0"/>
      <VirtualSite atomName1="HB3" atomName2="CB" atomName3="CA" siteName="M27_H.soft" type="outOfPlane" weight12="-0.8" weight13="0.03" weightCross="0.3"/>
      <Atom name="M40_C.2" type="ssip" ssip_charge="-0.5" mepsValue="-0.001383" isosurface="0.002" fraction="0.5"/>
      <VirtualSite atomName1="CG" atomName2="CB" atomName3="OD1" siteName="M40_C.2" type="outOfPlane" weight12="-0.09" weight13="-0.05" weightCross="-12.8"/>
      <Atom name="M41_C.2" type="ssip" ssip_charge="-0.5" mepsValue="-0.002019" isosurface="0.002" fraction="0.5"/>
      <VirtualSite atomName1="CG" atomName2="CB" atomName3="OD1" siteName="M41_C.2" type="outOfPlane" weight12="-0.07" weight13="0.07" weightCross="12.8"/>
      <Atom name="M42_O.2.other" type="ssip" ssip_charge="-5.500" mepsValue="-0.047968" isosurface="0.0300" fraction="1.0"/>
      <VirtualSite atomName1="OD2" atomName2="CG" atomName3="CB" siteName="M42_O.2.other" type="outOfPlane" weight12="0.65" weight13="-0.75" weightCross="-0.5"/>
      <Atom name="M43_O.2.other" type="ssip" ssip_charge="-5.500" mepsValue="-0.030396" isosurface="0.0300" fraction="1.0"/>
      <VirtualSite atomName1="OD2" atomName2="CG" atomName3="CB" siteName="M43_O.2.other" type="outOfPlane" weight12="-1.29" weight13="0.71" weightCross="-0.2"/>
      <Atom name="M44_O.2.other" type="ssip" ssip_charge="-0.1" mepsValue="0.018144" isosurface="0.002" fraction="0.5"/>
      <VirtualSite atomName1="OD2" atomName2="CG" atomName3="CB" siteName="M44_O.2.other" type="outOfPlane" weight12="-0.44" weight13="0.01" weightCross="-9.3"/>
      <Atom name="M45_O.2.other" type="ssip" ssip_charge="-0.1" mepsValue="0.014482" isosurface="0.002" fraction="0.5"/>
      <VirtualSite atomName1="OD2" atomName2="CG" atomName3="CB" siteName="M45_O.2.other" type="outOfPlane" weight12="-0.39" weight13="-0.05" weightCross="9.2"/>
      <Atom name="M46_O.2.other" type="ssip" ssip_charge="-5.500" mepsValue="-0.048205" isosurface="0.0300" fraction="1.0"/>
      <VirtualSite atomName1="OD1" atomName2="CG" atomName3="CB" siteName="M46_O.2.other" type="outOfPlane" weight12="1.28" weight13="-0.94" weightCross="0.0"/>
      <Atom name="M47_O.2.other" type="ssip" ssip_charge="-5.500" mepsValue="-0.030566" isosurface="0.0300" fraction="1.0"/>
      <VirtualSite atomName1="OD1" atomName2="CG" atomName3="CB" siteName="M47_O.2.other" type="outOfPlane" weight12="-1.97" weight13="0.93" weightCross="-0.2"/>
      <Atom name="M48_O.2.other" type="ssip" ssip_charge="-0.1" mepsValue="0.016405" isosurface="0.002" fraction="0.5"/>
      <VirtualSite atomName1="OD1" atomName2="CG" atomName3="CB" siteName="M48_O.2.other" type="outOfPlane" weight12="-0.51" weight13="0.01" weightCross="11.7"/>
      <Atom name="M49_O.2.other" type="ssip" ssip_charge="-0.1" mepsValue="0.014687" isosurface="0.002" fraction="0.5"/>
      <VirtualSite atomName1="OD1" atomName2="CG" atomName3="CB" siteName="M49_O.2.other" type="outOfPlane" weight12="-0.35" weight13="-0.08" weightCross="-11.7"/>
    </Residue>
     <Residue name="CYX">
      <Atom name="N" type="protein-N" charge="-0.4157" ssip_charge="0.0" fraction="0" isosurface="0"/>
      <Atom name="H" type="protein-H" charge="0.2719" ssip_charge="0.0" fraction="0" isosurface="0"/>
      <Atom name="CA" type="protein-CT" charge="0.0429" ssip_charge="0.0" fraction="0" isosurface="0"/>
      <Atom name="HA" type="protein-H1" charge="0.0766" ssip_charge="0.0" fraction="0" isosurface="0"/>
      <Atom name="CB" type="protein-CT" charge="-0.079" ssip_charge="0.0" fraction="0" isosurface="0"/>
      <Atom name="HB2" type="protein-H1" charge="0.091" ssip_charge="0.0" fraction="0" isosurface="0"/>
      <Atom name="HB3" type="protein-H1" charge="0.091" ssip_charge="0.0" fraction="0" isosurface="0"/>
      <Atom name="SG" type="protein-S" charge="-0.1081" ssip_charge="0.0" fraction="0" isosurface="0"/>
      <Atom name="C" type="protein-C" charge="0.5973" ssip_charge="0.0" fraction="0" isosurface="0"/>
      <Atom name="O" type="protein-O" charge="-0.5679" ssip_charge="0.0" fraction="0" isosurface="0"/>
      <Bond atomName1="N" atomName2="H"/>
      <Bond atomName1="N" atomName2="CA"/>
      <Bond atomName1="CA" atomName2="HA"/>
      <Bond atomName1="CA" atomName2="CB"/>
      <Bond atomName1="CA" atomName2="C"/>
      <Bond atomName1="CB" atomName2="HB2"/>
      <Bond atomName1="CB" atomName2="HB3"/>
      <Bond atomName1="CB" atomName2="SG"/>
      <Bond atomName1="C" atomName2="O"/>
      <ExternalBond atomName="SG"/>
      <ExternalBond atomName="N"/>
      <ExternalBond atomName="C"/>
      <Atom name="M0_N.pl3.am" type="ssip" ssip_charge="-0.38" mepsValue="-0.007476" isosurface="0.002" fraction="0.5"/>
      <VirtualSite atomName1="N" atomName2="CA" atomName3="H" siteName="M0_N.pl3.am" type="outOfPlane" weight12="0.04" weight13="0.55" weightCross="-13.7"/>
      <Atom name="M1_N.pl3.am" type="ssip" ssip_charge="-0.38" mepsValue="-0.007449" isosurface="0.002" fraction="0.5"/>
      <VirtualSite atomName1="N" atomName2="CA" atomName3="H" siteName="M1_N.pl3.am" type="outOfPlane" weight12="0.1" weight13="0.67" weightCross="13.5"/>
      <Atom name="M8_H.soft" type="ssip" ssip_charge="0.64" mepsValue="0.071683" isosurface="0.0104" fraction="1.0"/>
      <VirtualSite atomName1="HA" atomName2="CA" atomName3="N" siteName="M8_H.soft" type="outOfPlane" weight12="-0.59" weight13="-0.1" weightCross="0.7"/>
      <Atom name="M9_H.N" type="ssip" ssip_charge="2.84" mepsValue="0.162927" isosurface="0.0104" fraction="1.0"/>
      <VirtualSite atomName1="H" atomName2="N" atomName3="CA" siteName="M9_H.N" type="outOfPlane" weight12="-0.59" weight13="-0.09" weightCross="0.1"/>
      <Atom name="M12_C.2" type="ssip" ssip_charge="-1.76" mepsValue="-0.034453" isosurface="0.002" fraction="0.5"/>
      <VirtualSite atomName1="C" atomName2="CA" atomName3="O" siteName="M12_C.2" type="outOfPlane" weight12="0.41" weight13="0.09" weightCross="10.7"/>
      <Atom name="M13_C.2" type="ssip" ssip_charge="-1.76" mepsValue="-0.03284" isosurface="0.002" fraction="0.5"/>
      <VirtualSite atomName1="C" atomName2="CA" atomName3="O" siteName="M13_C.2" type="outOfPlane" weight12="0.43" weight13="-0.01" weightCross="-10.5"/>
      <Atom name="M14_O.2.am" type="ssip" ssip_charge="-7.73" mepsValue="-0.08268" isosurface="0.0300" fraction="1.0"/>
      <VirtualSite atomName1="O" atomName2="C" atomName3="CA" siteName="M14_O.2.am" type="outOfPlane" weight12="-1.58" weight13="0.76" weightCross="0.4"/>
      <Atom name="M15_O.2.am" type="ssip" ssip_charge="-7.21" mepsValue="-0.076763" isosurface="0.0300" fraction="1.0"/>
      <VirtualSite atomName1="O" atomName2="C" atomName3="CA" siteName="M15_O.2.am" type="outOfPlane" weight12="0.65" weight13="-0.73" weightCross="0.3"/>
      <Atom name="M16_O.2.am" type="ssip" ssip_charge="-1.35" mepsValue="-0.026411" isosurface="0.002" fraction="0.5"/>
      <VirtualSite atomName1="O" atomName2="C" atomName3="CA" siteName="M16_O.2.am" type="outOfPlane" weight12="-0.33" weight13="-0.03" weightCross="-10.4"/>
      <Atom name="M17_O.2.am" type="ssip" ssip_charge="-1.35" mepsValue="-0.03406" isosurface="0.002" fraction="0.5"/>
      <VirtualSite atomName1="O" atomName2="C" atomName3="CA" siteName="M17_O.2.am" type="outOfPlane" weight12="-0.47" weight13="0.01" weightCross="10.1"/>
      <Atom name="M35_H.soft" type="ssip" ssip_charge="0.97" mepsValue="0.087378" isosurface="0.0104" fraction="1.0"/>
      <VirtualSite atomName1="HB3" atomName2="CB" atomName3="CA" siteName="M35_H.soft" type="outOfPlane" weight12="-0.77" weight13="0.01" weightCross="0.5"/>
      <Atom name="M36_H.soft" type="ssip" ssip_charge="0.94" mepsValue="0.083161" isosurface="0.0104" fraction="1.0"/>
      <VirtualSite atomName1="HB2" atomName2="CB" atomName3="CA" siteName="M36_H.soft" type="outOfPlane" weight12="-0.75" weight13="-0.01" weightCross="0.1"/>
   
    </Residue>
    <Residue name="CYS">
      <Atom name="N" type="protein-N" charge="-0.4157" ssip_charge="0.0" fraction="0" isosurface="0"/>
      <Atom name="H" type="protein-H" charge="0.2719" ssip_charge="0.0" fraction="0" isosurface="0"/>
      <Atom name="CA" type="protein-CT" charge="0.0213" ssip_charge="0.0" fraction="0" isosurface="0"/>
      <Atom name="HA" type="protein-H1" charge="0.1124" ssip_charge="0.0" fraction="0" isosurface="0"/>
      <Atom name="CB" type="protein-6C" charge="-0.1231" ssip_charge="0.0" fraction="0" isosurface="0"/>
      <Atom name="HB2" type="protein-H1" charge="0.1112" ssip_charge="0.0" fraction="0" isosurface="0"/>
      <Atom name="HB3" type="protein-H1" charge="0.1112" ssip_charge="0.0" fraction="0" isosurface="0"/>
      <Atom name="SG" type="protein-SH" charge="-0.3119" ssip_charge="0.0" fraction="0" isosurface="0"/>
      <Atom name="HG" type="protein-HS" charge="0.1933" ssip_charge="0.0" fraction="0" isosurface="0"/>
      <Atom name="C" type="protein-C" charge="0.5973" ssip_charge="0.0" fraction="0" isosurface="0"/>
      <Atom name="O" type="protein-O" charge="-0.5679" ssip_charge="0.0" fraction="0" isosurface="0"/>
      <Bond atomName1="N" atomName2="H"/>
      <Bond atomName1="N" atomName2="CA"/>
      <Bond atomName1="CA" atomName2="HA"/>
      <Bond atomName1="CA" atomName2="CB"/>
      <Bond atomName1="CA" atomName2="C"/>
      <Bond atomName1="CB" atomName2="HB2"/>
      <Bond atomName1="CB" atomName2="HB3"/>
      <Bond atomName1="CB" atomName2="SG"/>
      <Bond atomName1="SG" atomName2="HG"/>
      <Bond atomName1="C" atomName2="O"/>
      <ExternalBond atomName="N"/>
      <ExternalBond atomName="C"/>
      <Atom name="M0_N.pl3.am" type="ssip" ssip_charge="-0.38" mepsValue="-0.007476" isosurface="0.002" fraction="0.5"/>
      <VirtualSite atomName1="N" atomName2="CA" atomName3="H" siteName="M0_N.pl3.am" type="outOfPlane" weight12="0.04" weight13="0.55" weightCross="-13.7"/>
      <Atom name="M1_N.pl3.am" type="ssip" ssip_charge="-0.38" mepsValue="-0.007449" isosurface="0.002" fraction="0.5"/>
      <VirtualSite atomName1="N" atomName2="CA" atomName3="H" siteName="M1_N.pl3.am" type="outOfPlane" weight12="0.1" weight13="0.67" weightCross="13.5"/>
      <Atom name="M8_H.soft" type="ssip" ssip_charge="0.64" mepsValue="0.071683" isosurface="0.0104" fraction="1.0"/>
      <VirtualSite atomName1="HA" atomName2="CA" atomName3="N" siteName="M8_H.soft" type="outOfPlane" weight12="-0.59" weight13="-0.1" weightCross="0.7"/>
      <Atom name="M9_H.N" type="ssip" ssip_charge="2.84" mepsValue="0.162927" isosurface="0.0104" fraction="1.0"/>
      <VirtualSite atomName1="H" atomName2="N" atomName3="CA" siteName="M9_H.N" type="outOfPlane" weight12="-0.59" weight13="-0.09" weightCross="0.1"/>
      <Atom name="M12_C.2" type="ssip" ssip_charge="-1.76" mepsValue="-0.034453" isosurface="0.002" fraction="0.5"/>
      <VirtualSite atomName1="C" atomName2="CA" atomName3="O" siteName="M12_C.2" type="outOfPlane" weight12="0.41" weight13="0.09" weightCross="10.7"/>
      <Atom name="M13_C.2" type="ssip" ssip_charge="-1.76" mepsValue="-0.03284" isosurface="0.002" fraction="0.5"/>
      <VirtualSite atomName1="C" atomName2="CA" atomName3="O" siteName="M13_C.2" type="outOfPlane" weight12="0.43" weight13="-0.01" weightCross="-10.5"/>
      <Atom name="M14_O.2.am" type="ssip" ssip_charge="-7.73" mepsValue="-0.08268" isosurface="0.0300" fraction="1.0"/>
      <VirtualSite atomName1="O" atomName2="C" atomName3="CA" siteName="M14_O.2.am" type="outOfPlane" weight12="-1.58" weight13="0.76" weightCross="0.4"/>
      <Atom name="M15_O.2.am" type="ssip" ssip_charge="-7.21" mepsValue="-0.076763" isosurface="0.0300" fraction="1.0"/>
      <VirtualSite atomName1="O" atomName2="C" atomName3="CA" siteName="M15_O.2.am" type="outOfPlane" weight12="0.65" weight13="-0.73" weightCross="0.3"/>
      <Atom name="M16_O.2.am" type="ssip" ssip_charge="-1.35" mepsValue="-0.026411" isosurface="0.002" fraction="0.5"/>
      <VirtualSite atomName1="O" atomName2="C" atomName3="CA" siteName="M16_O.2.am" type="outOfPlane" weight12="-0.33" weight13="-0.03" weightCross="-10.4"/>
      <Atom name="M17_O.2.am" type="ssip" ssip_charge="-1.35" mepsValue="-0.03406" isosurface="0.002" fraction="0.5"/>
      <VirtualSite atomName1="O" atomName2="C" atomName3="CA" siteName="M17_O.2.am" type="outOfPlane" weight12="-0.47" weight13="0.01" weightCross="10.1"/>
      <Atom name="M31_S.3" type="ssip" ssip_charge="-3.32" mepsValue="-0.044279" isosurface="0.002" fraction="1.0"/>
      <VirtualSite atomName1="SG" atomName2="CB" atomName3="HG" siteName="M31_S.3" type="outOfPlane" weight12="-0.4" weight13="-0.44" weightCross="-7.7"/>
      <Atom name="M32_S.3" type="ssip" ssip_charge="-3.32" mepsValue="-0.04418" isosurface="0.002" fraction="1.0"/>
      <VirtualSite atomName1="SG" atomName2="CB" atomName3="HG" siteName="M32_S.3" type="outOfPlane" weight12="-0.42" weight13="-0.47" weightCross="7.6"/>
      <Atom name="M33_S.3" type="ssip" ssip_charge="0.0" mepsValue="0.07842" isosurface="0.0104" fraction="0.75"/>
      <VirtualSite atomName1="SG" atomName2="CB" atomName3="HG" siteName="M33_S.3" type="outOfPlane" weight12="-0.63" weight13="0.58" weightCross="0.3"/>
      <Atom name="M34_S.3" type="ssip" ssip_charge="0.0" mepsValue="0.080768" isosurface="0.0104" fraction="0.75"/>
      <VirtualSite atomName1="SG" atomName2="CB" atomName3="HG" siteName="M34_S.3" type="outOfPlane" weight12="0.11" weight13="-1.04" weightCross="-0.2"/>
      <Atom name="M35_H.soft" type="ssip" ssip_charge="0.97" mepsValue="0.087378" isosurface="0.0104" fraction="1.0"/>
      <VirtualSite atomName1="HB3" atomName2="CB" atomName3="CA" siteName="M35_H.soft" type="outOfPlane" weight12="-0.77" weight13="0.01" weightCross="0.5"/>
      <Atom name="M36_H.soft" type="ssip" ssip_charge="0.94" mepsValue="0.083161" isosurface="0.0104" fraction="1.0"/>
      <VirtualSite atomName1="HB2" atomName2="CB" atomName3="CA" siteName="M36_H.soft" type="outOfPlane" weight12="-0.75" weight13="-0.01" weightCross="0.1"/>
      <Atom name="M37_H.N" type="ssip" ssip_charge="1.26" mepsValue="0.097529" isosurface="0.0104" fraction="1.0"/>
      <VirtualSite atomName1="HG" atomName2="SG" atomName3="CB" siteName="M37_H.N" type="outOfPlane" weight12="-0.63" weight13="0.01" weightCross="0.0"/>
    </Residue>
    <Residue name="GLH">
      <Atom name="N" type="protein-N" charge="-0.4157" ssip_charge="0.0" fraction="0" isosurface="0"/>
      <Atom name="H" type="protein-H" charge="0.2719" ssip_charge="0.0" fraction="0" isosurface="0"/>
      <Atom name="CA" type="protein-CT" charge="0.0145" ssip_charge="0.0" fraction="0" isosurface="0"/>
      <Atom name="HA" type="protein-H1" charge="0.0779" ssip_charge="0.0" fraction="0" isosurface="0"/>
      <Atom name="CB" type="protein-6J" charge="-0.0071" ssip_charge="0.0" fraction="0" isosurface="0"/>
      <Atom name="HB2" type="protein-HC" charge="0.0256" ssip_charge="0.0" fraction="0" isosurface="0"/>
      <Atom name="HB3" type="protein-HC" charge="0.0256" ssip_charge="0.0" fraction="0" isosurface="0"/>
      <Atom name="CG" type="protein-6j" charge="-0.0174" ssip_charge="0.0" fraction="0" isosurface="0"/>
      <Atom name="HG2" type="protein-HC" charge="0.043" ssip_charge="0.0" fraction="0" isosurface="0"/>
      <Atom name="HG3" type="protein-HC" charge="0.043" ssip_charge="0.0" fraction="0" isosurface="0"/>
      <Atom name="CD" type="protein-C" charge="0.6801" ssip_charge="0.0" fraction="0" isosurface="0"/>
      <Atom name="OE1" type="protein-O" charge="-0.5838" ssip_charge="0.0" fraction="0" isosurface="0"/>
      <Atom name="OE2" type="protein-OH" charge="-0.6511" ssip_charge="0.0" fraction="0" isosurface="0"/>
      <Atom name="HE2" type="protein-HO" charge="0.4641" ssip_charge="0.0" fraction="0" isosurface="0"/>
      <Atom name="C" type="protein-C" charge="0.5973" ssip_charge="0.0" fraction="0" isosurface="0"/>
      <Atom name="O" type="protein-O" charge="-0.5679" ssip_charge="0.0" fraction="0" isosurface="0"/>
      <Bond atomName1="N" atomName2="H"/>
      <Bond atomName1="N" atomName2="CA"/>
      <Bond atomName1="CA" atomName2="HA"/>
      <Bond atomName1="CA" atomName2="CB"/>
      <Bond atomName1="CA" atomName2="C"/>
      <Bond atomName1="CB" atomName2="HB2"/>
      <Bond atomName1="CB" atomName2="HB3"/>
      <Bond atomName1="CB" atomName2="CG"/>
      <Bond atomName1="CG" atomName2="HG2"/>
      <Bond atomName1="CG" atomName2="HG3"/>
      <Bond atomName1="CG" atomName2="CD"/>
      <Bond atomName1="CD" atomName2="OE1"/>
      <Bond atomName1="CD" atomName2="OE2"/>
      <Bond atomName1="OE2" atomName2="HE2"/>
      <Bond atomName1="C" atomName2="O"/>
      <ExternalBond atomName="N"/>
      <ExternalBond atomName="C"/>
      <Atom name="M14_C.2" type="ssip" ssip_charge="-0.66" mepsValue="-0.012869" isosurface="0.002" fraction="0.5"/>
      <VirtualSite atomName1="CD" atomName2="CG" atomName3="OE1" siteName="M14_C.2" type="outOfPlane" weight12="-0.05" weight13="-0.03" weightCross="-6.8"/>
      <Atom name="M15_C.2" type="ssip" ssip_charge="-0.66" mepsValue="-0.009506" isosurface="0.002" fraction="0.5"/>
      <VirtualSite atomName1="CD" atomName2="CG" atomName3="OE1" siteName="M15_C.2" type="outOfPlane" weight12="-0.22" weight13="0.02" weightCross="6.9"/>
      <Atom name="M16_O.2.one_lp" type="ssip" ssip_charge="-2.02" mepsValue="-0.027661" isosurface="0.0300" fraction="1.0"/>
      <VirtualSite atomName1="OE2" atomName2="CD" atomName3="HE2" siteName="M16_O.2.one_lp" type="outOfPlane" weight12="-0.65" weight13="-0.79" weightCross="-2.3"/>
      <Atom name="M17_O.2.one_lp" type="ssip" ssip_charge="1.93" mepsValue="0.032175" isosurface="0.002" fraction="0.5"/>
      <VirtualSite atomName1="OE2" atomName2="CD" atomName3="HE2" siteName="M17_O.2.one_lp" type="outOfPlane" weight12="-0.29" weight13="0.25" weightCross="-12.2"/>
      <Atom name="M18_O.2.one_lp" type="ssip" ssip_charge="1.93" mepsValue="0.038404" isosurface="0.002" fraction="0.5"/>
      <VirtualSite atomName1="OE2" atomName2="CD" atomName3="HE2" siteName="M18_O.2.one_lp" type="outOfPlane" weight12="-0.46" weight13="-0.07" weightCross="11.9"/>
      <Atom name="M19_O.2.carbonyl" type="ssip" ssip_charge="-5.05" mepsValue="-0.06201" isosurface="0.0300" fraction="1.0"/>
      <VirtualSite atomName1="OE1" atomName2="CD" atomName3="CG" siteName="M19_O.2.carbonyl" type="outOfPlane" weight12="-1.71" weight13="0.72" weightCross="-0.5"/>
      <Atom name="M20_O.2.carbonyl" type="ssip" ssip_charge="-4.25" mepsValue="-0.05289" isosurface="0.0300" fraction="1.0"/>
      <VirtualSite atomName1="OE1" atomName2="CD" atomName3="CG" siteName="M20_O.2.carbonyl" type="outOfPlane" weight12="0.72" weight13="-0.7" weightCross="0.1"/>
      <Atom name="M21_O.2.carbonyl" type="ssip" ssip_charge="-0.84" mepsValue="-0.0164" isosurface="0.002" fraction="0.5"/>
      <VirtualSite atomName1="OE1" atomName2="CD" atomName3="CG" siteName="M21_O.2.carbonyl" type="outOfPlane" weight12="-0.22" weight13="-0.1" weightCross="-10.3"/>
      <Atom name="M22_O.2.carbonyl" type="ssip" ssip_charge="-0.84" mepsValue="-0.005961" isosurface="0.002" fraction="0.5"/>
      <VirtualSite atomName1="OE1" atomName2="CD" atomName3="CG" siteName="M22_O.2.carbonyl" type="outOfPlane" weight12="-0.39" weight13="0.03" weightCross="10.5"/>
      <Atom name="M23_H.soft" type="ssip" ssip_charge="0.66" mepsValue="0.075451" isosurface="0.0104" fraction="1.0"/>
      <VirtualSite atomName1="HB2" atomName2="CB" atomName3="CA" siteName="M23_H.soft" type="outOfPlane" weight12="-0.73" weight13="-0.02" weightCross="0.2"/>
      <Atom name="M24_H.soft" type="ssip" ssip_charge="0.63" mepsValue="0.069564" isosurface="0.0104" fraction="1.0"/>
      <VirtualSite atomName1="HB3" atomName2="CB" atomName3="CA" siteName="M24_H.soft" type="outOfPlane" weight12="-0.72" weight13="-0.02" weightCross="-0.3"/>
      <Atom name="M25_H.soft" type="ssip" ssip_charge="0.76" mepsValue="0.077245" isosurface="0.0104" fraction="1.0"/>
      <VirtualSite atomName1="HG2" atomName2="CG" atomName3="CB" siteName="M25_H.soft" type="outOfPlane" weight12="-0.72" weight13="-0.02" weightCross="-0.5"/>
      <Atom name="M26_H.soft" type="ssip" ssip_charge="0.76" mepsValue="0.076328" isosurface="0.0104" fraction="1.0"/>
      <VirtualSite atomName1="HG3" atomName2="CG" atomName3="CB" siteName="M26_H.soft" type="outOfPlane" weight12="-0.74" weight13="-0.01" weightCross="-0.3"/>
      <Atom name="M27_H.O" type="ssip" ssip_charge="3.61" mepsValue="0.185151" isosurface="0.0104" fraction="1.0"/>
      <VirtualSite atomName1="HE2" atomName2="OE2" atomName3="CD" siteName="M27_H.O" type="outOfPlane" weight12="-0.88" weight13="0.11" weightCross="-0.8"/>
      <Atom name="M42_N.pl3.am" type="ssip" ssip_charge="-0.38" mepsValue="-0.007476" isosurface="0.002" fraction="0.5"/>
      <VirtualSite atomName1="N" atomName2="CA" atomName3="H" siteName="M42_N.pl3.am" type="outOfPlane" weight12="0.04" weight13="0.52" weightCross="-13.1"/>
      <Atom name="M43_N.pl3.am" type="ssip" ssip_charge="-0.38" mepsValue="-0.007449" isosurface="0.002" fraction="0.5"/>
      <VirtualSite atomName1="N" atomName2="CA" atomName3="H" siteName="M43_N.pl3.am" type="outOfPlane" weight12="0.1" weight13="0.64" weightCross="12.9"/>
      <Atom name="M50_H.soft" type="ssip" ssip_charge="0.65" mepsValue="0.071806" isosurface="0.0104" fraction="1.0"/>
      <VirtualSite atomName1="HA" atomName2="CA" atomName3="N" siteName="M50_H.soft" type="outOfPlane" weight12="-0.7" weight13="-0.04" weightCross="-0.6"/>
      <Atom name="M51_H.N" type="ssip" ssip_charge="2.84" mepsValue="0.162927" isosurface="0.0104" fraction="1.0"/>
      <VirtualSite atomName1="H" atomName2="N" atomName3="CA" siteName="M51_H.N" type="outOfPlane" weight12="-0.59" weight13="-0.09" weightCross="0.1"/>
      <Atom name="M54_C.2" type="ssip" ssip_charge="-1.76" mepsValue="-0.034453" isosurface="0.002" fraction="0.5"/>
      <VirtualSite atomName1="C" atomName2="CA" atomName3="O" siteName="M54_C.2" type="outOfPlane" weight12="0.33" weight13="0.07" weightCross="9.8"/>
      <Atom name="M55_C.2" type="ssip" ssip_charge="-1.76" mepsValue="-0.03284" isosurface="0.002" fraction="0.5"/>
      <VirtualSite atomName1="C" atomName2="CA" atomName3="O" siteName="M55_C.2" type="outOfPlane" weight12="0.43" weight13="0.03" weightCross="-9.5"/>
      <Atom name="M56_O.2.am" type="ssip" ssip_charge="-7.73" mepsValue="-0.08268" isosurface="0.0300" fraction="1.0"/>
      <VirtualSite atomName1="O" atomName2="C" atomName3="CA" siteName="M56_O.2.am" type="outOfPlane" weight12="-1.53" weight13="0.69" weightCross="0.6"/>
      <Atom name="M57_O.2.am" type="ssip" ssip_charge="-7.21" mepsValue="-0.076763" isosurface="0.0300" fraction="1.0"/>
      <VirtualSite atomName1="O" atomName2="C" atomName3="CA" siteName="M57_O.2.am" type="outOfPlane" weight12="0.61" weight13="-0.67" weightCross="0.0"/>
      <Atom name="M58_O.2.am" type="ssip" ssip_charge="-1.35" mepsValue="-0.026411" isosurface="0.002" fraction="0.5"/>
      <VirtualSite atomName1="O" atomName2="C" atomName3="CA" siteName="M58_O.2.am" type="outOfPlane" weight12="-0.4" weight13="0.01" weightCross="-9.5"/>
      <Atom name="M59_O.2.am" type="ssip" ssip_charge="-1.35" mepsValue="-0.03406" isosurface="0.002" fraction="0.5"/>
      <VirtualSite atomName1="O" atomName2="C" atomName3="CA" siteName="M59_O.2.am" type="outOfPlane" weight12="-0.4" weight13="-0.04" weightCross="9.3"/>
    </Residue>
    <Residue name="GLN">
      <Atom name="N" type="protein-N" charge="-0.4157" ssip_charge="0.0" fraction="0" isosurface="0"/>
      <Atom name="H" type="protein-H" charge="0.2719" ssip_charge="0.0" fraction="0" isosurface="0"/>
      <Atom name="CA" type="protein-CT" charge="-0.0031" ssip_charge="0.0" fraction="0" isosurface="0"/>
      <Atom name="HA" type="protein-H1" charge="0.085" ssip_charge="0.0" fraction="0" isosurface="0"/>
      <Atom name="CB" type="protein-6Q" charge="-0.0036" ssip_charge="0.0" fraction="0" isosurface="0"/>
      <Atom name="HB2" type="protein-HC" charge="0.0171" ssip_charge="0.0" fraction="0" isosurface="0"/>
      <Atom name="HB3" type="protein-HC" charge="0.0171" ssip_charge="0.0" fraction="0" isosurface="0"/>
      <Atom name="CG" type="protein-6q" charge="-0.0645" ssip_charge="0.0" fraction="0" isosurface="0"/>
      <Atom name="HG2" type="protein-HC" charge="0.0352" ssip_charge="0.0" fraction="0" isosurface="0"/>
      <Atom name="HG3" type="protein-HC" charge="0.0352" ssip_charge="0.0" fraction="0" isosurface="0"/>
      <Atom name="CD" type="protein-C" charge="0.6951" ssip_charge="0.0" fraction="0" isosurface="0"/>
      <Atom name="OE1" type="protein-O" charge="-0.6086" ssip_charge="0.0" fraction="0" isosurface="0"/>
      <Atom name="NE2" type="protein-N" charge="-0.9407" ssip_charge="0.0" fraction="0" isosurface="0"/>
      <Atom name="HE21" type="protein-H" charge="0.4251" ssip_charge="0.0" fraction="0" isosurface="0"/>
      <Atom name="HE22" type="protein-H" charge="0.4251" ssip_charge="0.0" fraction="0" isosurface="0"/>
      <Atom name="C" type="protein-C" charge="0.5973" ssip_charge="0.0" fraction="0" isosurface="0"/>
      <Atom name="O" type="protein-O" charge="-0.5679" ssip_charge="0.0" fraction="0" isosurface="0"/>
      <Bond atomName1="N" atomName2="H"/>
      <Bond atomName1="N" atomName2="CA"/>
      <Bond atomName1="CA" atomName2="HA"/>
      <Bond atomName1="CA" atomName2="CB"/>
      <Bond atomName1="CA" atomName2="C"/>
      <Bond atomName1="CB" atomName2="HB2"/>
      <Bond atomName1="CB" atomName2="HB3"/>
      <Bond atomName1="CB" atomName2="CG"/>
      <Bond atomName1="CG" atomName2="HG2"/>
      <Bond atomName1="CG" atomName2="HG3"/>
      <Bond atomName1="CG" atomName2="CD"/>
      <Bond atomName1="CD" atomName2="OE1"/>
      <Bond atomName1="CD" atomName2="NE2"/>
      <Bond atomName1="NE2" atomName2="HE21"/>
      <Bond atomName1="NE2" atomName2="HE22"/>
      <Bond atomName1="C" atomName2="O"/>
      <ExternalBond atomName="N"/>
      <ExternalBond atomName="C"/>
      <Atom name="M14_C.2" type="ssip" ssip_charge="-1.35" mepsValue="-0.02638" isosurface="0.002" fraction="0.5"/>
      <VirtualSite atomName1="CD" atomName2="CG" atomName3="OE1" siteName="M14_C.2" type="outOfPlane" weight12="-0.05" weight13="-0.01" weightCross="-10.8"/>
      <Atom name="M15_C.2" type="ssip" ssip_charge="-1.35" mepsValue="-0.03291" isosurface="0.002" fraction="0.5"/>
      <VirtualSite atomName1="CD" atomName2="CG" atomName3="OE1" siteName="M15_C.2" type="outOfPlane" weight12="-0.06" weight13="-0.1" weightCross="10.8"/>
      <Atom name="M16_N.pl3.am" type="ssip" ssip_charge="-0.26" mepsValue="-0.005072" isosurface="0.002" fraction="0.5"/>
      <VirtualSite atomName1="NE2" atomName2="CD" atomName3="HE21" siteName="M16_N.pl3.am" type="outOfPlane" weight12="-0.63" weight13="-0.29" weightCross="12.9"/>
      <Atom name="M17_N.pl3.am" type="ssip" ssip_charge="-0.26" mepsValue="-0.026698" isosurface="0.002" fraction="0.5"/>
      <VirtualSite atomName1="NE2" atomName2="CD" atomName3="HE21" siteName="M17_N.pl3.am" type="outOfPlane" weight12="-0.51" weight13="0.2" weightCross="-12.9"/>
      <Atom name="M18_O.2.am" type="ssip" ssip_charge="-7.83" mepsValue="-0.083728" isosurface="0.0300" fraction="1.0"/>
      <VirtualSite atomName1="OE1" atomName2="CD" atomName3="CG" siteName="M18_O.2.am" type="outOfPlane" weight12="-1.63" weight13="0.7" weightCross="0.3"/>
      <Atom name="M19_O.2.am" type="ssip" ssip_charge="-7.46" mepsValue="-0.079587" isosurface="0.0300" fraction="1.0"/>
      <VirtualSite atomName1="OE1" atomName2="CD" atomName3="CG" siteName="M19_O.2.am" type="outOfPlane" weight12="0.68" weight13="-0.69" weightCross="-0.3"/>
      <Atom name="M20_O.2.am" type="ssip" ssip_charge="-2.0" mepsValue="-0.039192" isosurface="0.002" fraction="0.5"/>
      <VirtualSite atomName1="OE1" atomName2="CD" atomName3="CG" siteName="M20_O.2.am" type="outOfPlane" weight12="-0.39" weight13="-0.03" weightCross="9.7"/>
      <Atom name="M21_O.2.am" type="ssip" ssip_charge="-2.0" mepsValue="-0.030223" isosurface="0.002" fraction="0.5"/>
      <VirtualSite atomName1="OE1" atomName2="CD" atomName3="CG" siteName="M21_O.2.am" type="outOfPlane" weight12="-0.38" weight13="-0.03" weightCross="-9.7"/>
      <Atom name="M22_H.soft" type="ssip" ssip_charge="0.26" mepsValue="0.051965" isosurface="0.0104" fraction="1.0"/>
      <VirtualSite atomName1="HB3" atomName2="CB" atomName3="CA" siteName="M22_H.soft" type="outOfPlane" weight12="-0.72" weight13="-0.03" weightCross="-0.1"/>
      <Atom name="M23_H.soft" type="ssip" ssip_charge="0.3" mepsValue="0.059096" isosurface="0.0104" fraction="1.0"/>
      <VirtualSite atomName1="HB2" atomName2="CB" atomName3="CA" siteName="M23_H.soft" type="outOfPlane" weight12="-0.77" weight13="0.0" weightCross="0.2"/>
      <Atom name="M24_H.soft" type="ssip" ssip_charge="0.78" mepsValue="0.077122" isosurface="0.0104" fraction="1.0"/>
      <VirtualSite atomName1="HG2" atomName2="CG" atomName3="CB" siteName="M24_H.soft" type="outOfPlane" weight12="-0.82" weight13="0.04" weightCross="0.2"/>
      <Atom name="M25_H.soft" type="ssip" ssip_charge="0.78" mepsValue="0.077649" isosurface="0.0104" fraction="1.0"/>
      <VirtualSite atomName1="HG3" atomName2="CG" atomName3="CB" siteName="M25_H.soft" type="outOfPlane" weight12="-0.74" weight13="-0.01" weightCross="0.5"/>
      <Atom name="M26_H.N" type="ssip" ssip_charge="2.6" mepsValue="0.149519" isosurface="0.0104" fraction="1.0"/>
      <VirtualSite atomName1="HE22" atomName2="NE2" atomName3="CD" siteName="M26_H.N" type="outOfPlane" weight12="-0.77" weight13="0.01" weightCross="-0.2"/>
      <Atom name="M27_H.N" type="ssip" ssip_charge="2.7" mepsValue="0.16189" isosurface="0.0104" fraction="1.0"/>
      <VirtualSite atomName1="HE21" atomName2="NE2" atomName3="CD" siteName="M27_H.N" type="outOfPlane" weight12="-0.81" weight13="0.03" weightCross="-0.1"/>
      <Atom name="M42_N.pl3.am" type="ssip" ssip_charge="-0.38" mepsValue="-0.007476" isosurface="0.002" fraction="0.5"/>
      <VirtualSite atomName1="N" atomName2="CA" atomName3="H" siteName="M42_N.pl3.am" type="outOfPlane" weight12="0.04" weight13="0.55" weightCross="-13.7"/>
      <Atom name="M43_N.pl3.am" type="ssip" ssip_charge="-0.38" mepsValue="-0.007449" isosurface="0.002" fraction="0.5"/>
      <VirtualSite atomName1="N" atomName2="CA" atomName3="H" siteName="M43_N.pl3.am" type="outOfPlane" weight12="0.1" weight13="0.67" weightCross="13.4"/>
      <Atom name="M50_H.soft" type="ssip" ssip_charge="1.11" mepsValue="0.091093" isosurface="0.0104" fraction="1.0"/>
      <VirtualSite atomName1="HA" atomName2="CA" atomName3="N" siteName="M50_H.soft" type="outOfPlane" weight12="-0.84" weight13="0.06" weightCross="0.0"/>
      <Atom name="M51_H.N" type="ssip" ssip_charge="2.84" mepsValue="0.162927" isosurface="0.0104" fraction="1.0"/>
      <VirtualSite atomName1="H" atomName2="N" atomName3="CA" siteName="M51_H.N" type="outOfPlane" weight12="-0.59" weight13="-0.09" weightCross="0.1"/>
      <Atom name="M54_C.2" type="ssip" ssip_charge="-1.76" mepsValue="-0.034453" isosurface="0.002" fraction="0.5"/>
      <VirtualSite atomName1="C" atomName2="CA" atomName3="O" siteName="M54_C.2" type="outOfPlane" weight12="0.41" weight13="0.09" weightCross="10.8"/>
      <Atom name="M55_C.2" type="ssip" ssip_charge="-1.76" mepsValue="-0.03284" isosurface="0.002" fraction="0.5"/>
      <VirtualSite atomName1="C" atomName2="CA" atomName3="O" siteName="M55_C.2" type="outOfPlane" weight12="0.43" weight13="-0.01" weightCross="-10.7"/>
      <Atom name="M56_O.2.am" type="ssip" ssip_charge="-7.73" mepsValue="-0.08268" isosurface="0.0300" fraction="1.0"/>
      <VirtualSite atomName1="O" atomName2="C" atomName3="CA" siteName="M56_O.2.am" type="outOfPlane" weight12="-1.6" weight13="0.77" weightCross="0.4"/>
      <Atom name="M57_O.2.am" type="ssip" ssip_charge="-7.21" mepsValue="-0.076763" isosurface="0.0300" fraction="1.0"/>
      <VirtualSite atomName1="O" atomName2="C" atomName3="CA" siteName="M57_O.2.am" type="outOfPlane" weight12="0.67" weight13="-0.74" weightCross="0.3"/>
      <Atom name="M58_O.2.am" type="ssip" ssip_charge="-1.35" mepsValue="-0.026411" isosurface="0.002" fraction="0.5"/>
      <VirtualSite atomName1="O" atomName2="C" atomName3="CA" siteName="M58_O.2.am" type="outOfPlane" weight12="-0.33" weight13="-0.03" weightCross="-10.5"/>
      <Atom name="M59_O.2.am" type="ssip" ssip_charge="-1.35" mepsValue="-0.03406" isosurface="0.002" fraction="0.5"/>
      <VirtualSite atomName1="O" atomName2="C" atomName3="CA" siteName="M59_O.2.am" type="outOfPlane" weight12="-0.47" weight13="0.01" weightCross="10.3"/>
    </Residue>
    <Residue name="GLU">
      <Atom name="N" type="protein-N" charge="-0.5163" ssip_charge="0.0" fraction="0" isosurface="0"/>
      <Atom name="H" type="protein-H" charge="0.2936" ssip_charge="0.0" fraction="0" isosurface="0"/>
      <Atom name="CA" type="protein-CT" charge="0.0397" ssip_charge="0.0" fraction="0" isosurface="0"/>
      <Atom name="HA" type="protein-H1" charge="0.1105" ssip_charge="0.0" fraction="0" isosurface="0"/>
      <Atom name="CB" type="protein-6E" charge="0.056" ssip_charge="0.0" fraction="0" isosurface="0"/>
      <Atom name="HB2" type="protein-HC" charge="-0.0173" ssip_charge="0.0" fraction="0" isosurface="0"/>
      <Atom name="HB3" type="protein-HC" charge="-0.0173" ssip_charge="0.0" fraction="0" isosurface="0"/>
      <Atom name="CG" type="protein-6e" charge="0.0136" ssip_charge="0.0" fraction="0" isosurface="0"/>
      <Atom name="HG2" type="protein-HC" charge="-0.0425" ssip_charge="0.0" fraction="0" isosurface="0"/>
      <Atom name="HG3" type="protein-HC" charge="-0.0425" ssip_charge="0.0" fraction="0" isosurface="0"/>
      <Atom name="CD" type="protein-C" charge="0.8054" ssip_charge="0.0" fraction="0" isosurface="0"/>
      <Atom name="OE1" type="protein-O2" charge="-0.8188" ssip_charge="0.0" fraction="0" isosurface="0"/>
      <Atom name="OE2" type="protein-O2" charge="-0.8188" ssip_charge="0.0" fraction="0" isosurface="0"/>
      <Atom name="C" type="protein-C" charge="0.5366" ssip_charge="0.0" fraction="0" isosurface="0"/>
      <Atom name="O" type="protein-O" charge="-0.5819" ssip_charge="0.0" fraction="0" isosurface="0"/>
      <Bond atomName1="N" atomName2="H"/>
      <Bond atomName1="N" atomName2="CA"/>
      <Bond atomName1="CA" atomName2="HA"/>
      <Bond atomName1="CA" atomName2="CB"/>
      <Bond atomName1="CA" atomName2="C"/>
      <Bond atomName1="CB" atomName2="HB2"/>
      <Bond atomName1="CB" atomName2="HB3"/>
      <Bond atomName1="CB" atomName2="CG"/>
      <Bond atomName1="CG" atomName2="HG2"/>
      <Bond atomName1="CG" atomName2="HG3"/>
      <Bond atomName1="CG" atomName2="CD"/>
      <Bond atomName1="CD" atomName2="OE1"/>
      <Bond atomName1="CD" atomName2="OE2"/>
      <Bond atomName1="C" atomName2="O"/>
      <ExternalBond atomName="N"/>
      <ExternalBond atomName="C"/>
      <Atom name="M0_N.pl3.am" type="ssip" ssip_charge="-0.48" mepsValue="-0.007476" isosurface="0.002" fraction="0.5"/>
      <VirtualSite atomName1="N" atomName2="CA" atomName3="H" siteName="M0_N.pl3.am" type="outOfPlane" weight12="0.04" weight13="0.55" weightCross="-13.7"/>
      <Atom name="M1_N.pl3.am" type="ssip" ssip_charge="-0.48" mepsValue="-0.007449" isosurface="0.002" fraction="0.5"/>
      <VirtualSite atomName1="N" atomName2="CA" atomName3="H" siteName="M1_N.pl3.am" type="outOfPlane" weight12="0.1" weight13="0.67" weightCross="13.4"/>
      <Atom name="M8_H.soft" type="ssip" ssip_charge="1.11" mepsValue="0.091093" isosurface="0.0104" fraction="1.0"/>
      <VirtualSite atomName1="HA" atomName2="CA" atomName3="N" siteName="M8_H.soft" type="outOfPlane" weight12="-0.84" weight13="0.06" weightCross="0.0"/>
      <Atom name="M9_H.N" type="ssip" ssip_charge="2.84" mepsValue="0.162927" isosurface="0.0104" fraction="1.0"/>
      <VirtualSite atomName1="H" atomName2="N" atomName3="CA" siteName="M9_H.N" type="outOfPlane" weight12="-0.59" weight13="-0.09" weightCross="0.1"/>
      <Atom name="M12_C.2" type="ssip" ssip_charge="-2.23" mepsValue="-0.034453" isosurface="0.002" fraction="0.5"/>
      <VirtualSite atomName1="C" atomName2="CA" atomName3="O" siteName="M12_C.2" type="outOfPlane" weight12="0.41" weight13="0.08" weightCross="10.6"/>
      <Atom name="M13_C.2" type="ssip" ssip_charge="-2.23" mepsValue="-0.03284" isosurface="0.002" fraction="0.5"/>
      <VirtualSite atomName1="C" atomName2="CA" atomName3="O" siteName="M13_C.2" type="outOfPlane" weight12="0.42" weight13="-0.01" weightCross="-10.4"/>
      <Atom name="M14_O.2.am" type="ssip" ssip_charge="-7.73" mepsValue="-0.08268" isosurface="0.0300" fraction="1.0"/>
      <VirtualSite atomName1="O" atomName2="C" atomName3="CA" siteName="M14_O.2.am" type="outOfPlane" weight12="-1.57" weight13="0.75" weightCross="0.4"/>
      <Atom name="M15_O.2.am" type="ssip" ssip_charge="-7.21" mepsValue="-0.076763" isosurface="0.0300" fraction="1.0"/>
      <VirtualSite atomName1="O" atomName2="C" atomName3="CA" siteName="M15_O.2.am" type="outOfPlane" weight12="0.65" weight13="-0.72" weightCross="0.3"/>
      <Atom name="M16_O.2.am" type="ssip" ssip_charge="-1.71" mepsValue="-0.026411" isosurface="0.002" fraction="0.5"/>
      <VirtualSite atomName1="O" atomName2="C" atomName3="CA" siteName="M16_O.2.am" type="outOfPlane" weight12="-0.33" weight13="-0.03" weightCross="-10.3"/>
      <Atom name="M17_O.2.am" type="ssip" ssip_charge="-1.71" mepsValue="-0.03406" isosurface="0.002" fraction="0.5"/>
      <VirtualSite atomName1="O" atomName2="C" atomName3="CA" siteName="M17_O.2.am" type="outOfPlane" weight12="-0.47" weight13="0.01" weightCross="10.1"/>
      <Atom name="M24_H.soft" type="ssip" ssip_charge="0.34" mepsValue="0.059044" isosurface="0.0104" fraction="1.0"/>
      <VirtualSite atomName1="HB3" atomName2="CB" atomName3="CA" siteName="M24_H.soft" type="outOfPlane" weight12="-0.69" weight13="-0.05" weightCross="-0.0"/>
      <Atom name="M25_H.soft" type="ssip" ssip_charge="0.34" mepsValue="0.058746" isosurface="0.0104" fraction="1.0"/>
      <VirtualSite atomName1="HB2" atomName2="CB" atomName3="CA" siteName="M25_H.soft" type="outOfPlane" weight12="-0.84" weight13="0.05" weightCross="-0.1"/>
      <Atom name="M26_H.soft" type="ssip" ssip_charge="0.34" mepsValue="0.059044" isosurface="0.0104" fraction="1.0"/>
      <VirtualSite atomName1="HG2" atomName2="CG" atomName3="CB" siteName="M26_H.soft" type="outOfPlane" weight12="-0.8" weight13="0.03" weightCross="0.4"/>
      <Atom name="M27_H.soft" type="ssip" ssip_charge="0.34" mepsValue="0.058746" isosurface="0.0104" fraction="1.0"/>
      <VirtualSite atomName1="HG3" atomName2="CG" atomName3="CB" siteName="M27_H.soft" type="outOfPlane" weight12="-0.71" weight13="-0.04" weightCross="0.4"/>
      <Atom name="M46_C.2" type="ssip" ssip_charge="-0.5" mepsValue="-0.001383" isosurface="0.002" fraction="0.5"/>
      <VirtualSite atomName1="CD" atomName2="CG" atomName3="OE1" siteName="M46_C.2" type="outOfPlane" weight12="-0.03" weight13="-0.01" weightCross="12.4"/>
      <Atom name="M47_C.2" type="ssip" ssip_charge="-0.5" mepsValue="-0.002019" isosurface="0.002" fraction="0.5"/>
      <VirtualSite atomName1="CD" atomName2="CG" atomName3="OE1" siteName="M47_C.2" type="outOfPlane" weight12="-0.18" weight13="-0.1" weightCross="-12.4"/>
      <Atom name="M48_O.2.other" type="ssip" ssip_charge="-5.500" mepsValue="-0.047968" isosurface="0.0300" fraction="1.0"/>
      <VirtualSite atomName1="OE1" atomName2="CD" atomName3="CG" siteName="M48_O.2.other" type="outOfPlane" weight12="1.3" weight13="-0.94" weightCross="-0.4"/>
      <Atom name="M49_O.2.other" type="ssip" ssip_charge="-5.500" mepsValue="-0.030396" isosurface="0.0300" fraction="1.0"/>
      <VirtualSite atomName1="OE1" atomName2="CD" atomName3="CG" siteName="M49_O.2.other" type="outOfPlane" weight12="-1.9" weight13="0.88" weightCross="-0.4"/>
      <Atom name="M50_O.2.other" type="ssip" ssip_charge="-0.1" mepsValue="0.018144" isosurface="0.002" fraction="0.5"/>
      <VirtualSite atomName1="OE1" atomName2="CD" atomName3="CG" siteName="M50_O.2.other" type="outOfPlane" weight12="-0.35" weight13="-0.04" weightCross="-11.6"/>
      <Atom name="M51_O.2.other" type="ssip" ssip_charge="-0.1" mepsValue="0.014482" isosurface="0.002" fraction="0.5"/>
      <VirtualSite atomName1="OE1" atomName2="CD" atomName3="CG" siteName="M51_O.2.other" type="outOfPlane" weight12="-0.44" weight13="-0.01" weightCross="11.5"/>
      <Atom name="M52_O.2.other" type="ssip" ssip_charge="-5.500" mepsValue="-0.048205" isosurface="0.0300" fraction="1.0"/>
      <VirtualSite atomName1="OE2" atomName2="CD" atomName3="CG" siteName="M52_O.2.other" type="outOfPlane" weight12="0.61" weight13="-0.74" weightCross="-0.2"/>
      <Atom name="M53_O.2.other" type="ssip" ssip_charge="-5.500" mepsValue="-0.030566" isosurface="0.0300" fraction="1.0"/>
      <VirtualSite atomName1="OE2" atomName2="CD" atomName3="CG" siteName="M53_O.2.other" type="outOfPlane" weight12="-1.31" weight13="0.73" weightCross="0.1"/>
      <Atom name="M54_O.2.other" type="ssip" ssip_charge="-0.1" mepsValue="0.016405" isosurface="0.002" fraction="0.5"/>
      <VirtualSite atomName1="OE2" atomName2="CD" atomName3="CG" siteName="M54_O.2.other" type="outOfPlane" weight12="-0.45" weight13="-0.04" weightCross="9.1"/>
      <Atom name="M55_O.2.other" type="ssip" ssip_charge="-0.1" mepsValue="0.014687" isosurface="0.002" fraction="0.5"/>
      <VirtualSite atomName1="OE2" atomName2="CD" atomName3="CG" siteName="M55_O.2.other" type="outOfPlane" weight12="-0.46" weight13="-0.02" weightCross="-9.2"/>
    </Residue>
    <Residue name="GLY">
      <Atom name="N" type="protein-N" charge="-0.4157" ssip_charge="0.0" fraction="0" isosurface="0"/>
      <Atom name="H" type="protein-H" charge="0.2719" ssip_charge="0.0" fraction="0" isosurface="0"/>
      <Atom name="CA" type="protein-CT" charge="-0.0252" ssip_charge="0.0" fraction="0" isosurface="0"/>
      <Atom name="HA2" type="protein-H1" charge="0.0698" ssip_charge="0.0" fraction="0" isosurface="0"/>
      <Atom name="HA3" type="protein-H1" charge="0.0698" ssip_charge="0.0" fraction="0" isosurface="0"/>
      <Atom name="C" type="protein-C" charge="0.5973" ssip_charge="0.0" fraction="0" isosurface="0"/>
      <Atom name="O" type="protein-O" charge="-0.5679" ssip_charge="0.0" fraction="0" isosurface="0"/>
      <Bond atomName1="N" atomName2="H"/>
      <Bond atomName1="N" atomName2="CA"/>
      <Bond atomName1="CA" atomName2="HA2"/>
      <Bond atomName1="CA" atomName2="HA3"/>
      <Bond atomName1="CA" atomName2="C"/>
      <Bond atomName1="C" atomName2="O"/>
      <ExternalBond atomName="N"/>
      <ExternalBond atomName="C"/>
      <Atom name="M0_N.pl3.am" type="ssip" ssip_charge="-0.38" mepsValue="-0.007476" isosurface="0.002" fraction="0.5"/>
      <VirtualSite atomName1="N" atomName2="CA" atomName3="H" siteName="M0_N.pl3.am" type="outOfPlane" weight12="0.04" weight13="0.55" weightCross="-13.7"/>
      <Atom name="M1_N.pl3.am" type="ssip" ssip_charge="-0.38" mepsValue="-0.007449" isosurface="0.002" fraction="0.5"/>
      <VirtualSite atomName1="N" atomName2="CA" atomName3="H" siteName="M1_N.pl3.am" type="outOfPlane" weight12="0.1" weight13="0.66" weightCross="13.4"/>
      <Atom name="M8_H.soft" type="ssip" ssip_charge="0.88" mepsValue="0.091093" isosurface="0.0104" fraction="1.0"/>
      <VirtualSite atomName1="HA3" atomName2="CA" atomName3="N" siteName="M8_H.soft" type="outOfPlane" weight12="-0.84" weight13="0.06" weightCross="0.0"/>
      <Atom name="M9_H.soft" type="ssip" ssip_charge="0.76" mepsValue="0.071806" isosurface="0.0104" fraction="1.0"/>
      <VirtualSite atomName1="HA2" atomName2="CA" atomName3="N" siteName="M9_H.soft" type="outOfPlane" weight12="-0.7" weight13="-0.04" weightCross="-0.6"/>
      <Atom name="M10_H.N" type="ssip" ssip_charge="2.84" mepsValue="0.162927" isosurface="0.0104" fraction="1.0"/>
      <VirtualSite atomName1="H" atomName2="N" atomName3="CA" siteName="M10_H.N" type="outOfPlane" weight12="-0.59" weight13="-0.09" weightCross="0.1"/>
      <Atom name="M13_C.2" type="ssip" ssip_charge="-1.76" mepsValue="-0.034453" isosurface="0.002" fraction="0.5"/>
      <VirtualSite atomName1="C" atomName2="CA" atomName3="O" siteName="M13_C.2" type="outOfPlane" weight12="0.42" weight13="0.09" weightCross="10.9"/>
      <Atom name="M14_C.2" type="ssip" ssip_charge="-1.76" mepsValue="-0.03284" isosurface="0.002" fraction="0.5"/>
      <VirtualSite atomName1="C" atomName2="CA" atomName3="O" siteName="M14_C.2" type="outOfPlane" weight12="0.44" weight13="-0.01" weightCross="-10.8"/>
      <Atom name="M15_O.2.am" type="ssip" ssip_charge="-7.73" mepsValue="-0.08268" isosurface="0.0300" fraction="1.0"/>
      <VirtualSite atomName1="O" atomName2="C" atomName3="CA" siteName="M15_O.2.am" type="outOfPlane" weight12="-1.61" weight13="0.78" weightCross="0.4"/>
      <Atom name="M16_O.2.am" type="ssip" ssip_charge="-7.21" mepsValue="-0.076763" isosurface="0.0300" fraction="1.0"/>
      <VirtualSite atomName1="O" atomName2="C" atomName3="CA" siteName="M16_O.2.am" type="outOfPlane" weight12="0.68" weight13="-0.75" weightCross="0.3"/>
      <Atom name="M17_O.2.am" type="ssip" ssip_charge="-1.35" mepsValue="-0.026411" isosurface="0.002" fraction="0.5"/>
      <VirtualSite atomName1="O" atomName2="C" atomName3="CA" siteName="M17_O.2.am" type="outOfPlane" weight12="-0.33" weight13="-0.03" weightCross="-10.7"/>
      <Atom name="M18_O.2.am" type="ssip" ssip_charge="-1.35" mepsValue="-0.03406" isosurface="0.002" fraction="0.5"/>
      <VirtualSite atomName1="O" atomName2="C" atomName3="CA" siteName="M18_O.2.am" type="outOfPlane" weight12="-0.47" weight13="0.01" weightCross="10.4"/>
    </Residue>
    <Residue name="HIS">
      <Atom name="N" type="protein-N" charge="-0.4157" ssip_charge="0.0" fraction="0" isosurface="0"/>
      <Atom name="H" type="protein-H" charge="0.2719" ssip_charge="0.0" fraction="0" isosurface="0"/>
      <Atom name="CA" type="protein-CT" charge="0.0188" ssip_charge="0.0" fraction="0" isosurface="0"/>
      <Atom name="HA" type="protein-H1" charge="0.0881" ssip_charge="0.0" fraction="0" isosurface="0"/>
      <Atom name="CB" type="protein-6H" charge="-0.0462" ssip_charge="0.0" fraction="0" isosurface="0"/>
      <Atom name="HB2" type="protein-HC" charge="0.0402" ssip_charge="0.0" fraction="0" isosurface="0"/>
      <Atom name="HB3" type="protein-HC" charge="0.0402" ssip_charge="0.0" fraction="0" isosurface="0"/>
      <Atom name="CG" type="protein-CC" charge="-0.0266" ssip_charge="0.0" fraction="0" isosurface="0"/>
      <Atom name="ND1" type="protein-NA" charge="-0.3811" ssip_charge="0.0" fraction="0" isosurface="0"/>
      <Atom name="HD1" type="protein-H" charge="0.3649" ssip_charge="0.0" fraction="0" isosurface="0"/>
      <Atom name="CE1" type="protein-CR" charge="0.2057" ssip_charge="0.0" fraction="0" isosurface="0"/>
      <Atom name="HE1" type="protein-H5" charge="0.1392" ssip_charge="0.0" fraction="0" isosurface="0"/>
      <Atom name="NE2" type="protein-NB" charge="-0.5727" ssip_charge="0.0" fraction="0" isosurface="0"/>
      <Atom name="CD2" type="protein-CV" charge="0.1292" ssip_charge="0.0" fraction="0" isosurface="0"/>
      <Atom name="HD2" type="protein-H4" charge="0.1147" ssip_charge="0.0" fraction="0" isosurface="0"/>
      <Atom name="C" type="protein-C" charge="0.5973" ssip_charge="0.0" fraction="0" isosurface="0"/>
      <Atom name="O" type="protein-O" charge="-0.5679" ssip_charge="0.0" fraction="0" isosurface="0"/>
      <Bond atomName1="N" atomName2="H"/>
      <Bond atomName1="N" atomName2="CA"/>
      <Bond atomName1="CA" atomName2="HA"/>
      <Bond atomName1="CA" atomName2="CB"/>
      <Bond atomName1="CA" atomName2="C"/>
      <Bond atomName1="CB" atomName2="HB2"/>
      <Bond atomName1="CB" atomName2="HB3"/>
      <Bond atomName1="CB" atomName2="CG"/>
      <Bond atomName1="CG" atomName2="ND1"/>
      <Bond atomName1="CG" atomName2="CD2"/>
      <Bond atomName1="ND1" atomName2="HD1"/>
      <Bond atomName1="ND1" atomName2="CE1"/>
      <Bond atomName1="CE1" atomName2="HE1"/>
      <Bond atomName1="CE1" atomName2="NE2"/>
      <Bond atomName1="NE2" atomName2="CD2"/>
      <Bond atomName1="CD2" atomName2="HD2"/>
      <Bond atomName1="C" atomName2="O"/>
      <ExternalBond atomName="N"/>
      <ExternalBond atomName="C"/>
      <Atom name="M14_C.ar" type="ssip" ssip_charge="-2.17" mepsValue="-0.04247" isosurface="0.002" fraction="0.5"/>
      <VirtualSite atomName1="CD2" atomName2="CG" atomName3="NE2" siteName="M14_C.ar" type="outOfPlane" weight12="-0.54" weight13="-0.42" weightCross="9.0"/>
      <Atom name="M15_C.ar" type="ssip" ssip_charge="-2.17" mepsValue="-0.043643" isosurface="0.002" fraction="0.5"/>
      <VirtualSite atomName1="CD2" atomName2="CG" atomName3="NE2" siteName="M15_C.ar" type="outOfPlane" weight12="-0.58" weight13="-0.43" weightCross="-8.9"/>
      <Atom name="M16_N.ar" type="ssip" ssip_charge="-8.45" mepsValue="-0.108073" isosurface="0.0300" fraction="1.0"/>
      <VirtualSite atomName1="NE2" atomName2="CE1" atomName3="CD2" siteName="M16_N.ar" type="outOfPlane" weight12="-0.69" weight13="-0.67" weightCross="-0.2"/>
      <Atom name="M17_N.ar" type="ssip" ssip_charge="-1.88" mepsValue="-0.036791" isosurface="0.002" fraction="0.5"/>
      <VirtualSite atomName1="NE2" atomName2="CE1" atomName3="CD2" siteName="M17_N.ar" type="outOfPlane" weight12="-0.47" weight13="-0.45" weightCross="8.9"/>
      <Atom name="M18_N.ar" type="ssip" ssip_charge="-1.88" mepsValue="-0.036258" isosurface="0.002" fraction="0.5"/>
      <VirtualSite atomName1="NE2" atomName2="CE1" atomName3="CD2" siteName="M18_N.ar" type="outOfPlane" weight12="-0.32" weight13="-0.34" weightCross="-9.4"/>
      <Atom name="M19_C.ar" type="ssip" ssip_charge="-2.05" mepsValue="-0.040211" isosurface="0.002" fraction="0.5"/>
      <VirtualSite atomName1="CE1" atomName2="ND1" atomName3="HE1" siteName="M19_C.ar" type="outOfPlane" weight12="-0.02" weight13="0.61" weightCross="13.3"/>
      <Atom name="M20_C.ar" type="ssip" ssip_charge="-2.05" mepsValue="-0.040381" isosurface="0.002" fraction="0.5"/>
      <VirtualSite atomName1="CE1" atomName2="ND1" atomName3="HE1" siteName="M20_C.ar" type="outOfPlane" weight12="-0.09" weight13="0.54" weightCross="-13.3"/>
      <Atom name="M21_C.ar" type="ssip" ssip_charge="-1.35" mepsValue="-0.026538" isosurface="0.002" fraction="0.5"/>
      <VirtualSite atomName1="CG" atomName2="CB" atomName3="ND1" siteName="M21_C.ar" type="outOfPlane" weight12="0.6" weight13="0.01" weightCross="-9.0"/>
      <Atom name="M22_C.ar" type="ssip" ssip_charge="-1.35" mepsValue="-0.02731" isosurface="0.002" fraction="0.5"/>
      <VirtualSite atomName1="CG" atomName2="CB" atomName3="ND1" siteName="M22_C.ar" type="outOfPlane" weight12="0.5" weight13="0.02" weightCross="9.4"/>
      <Atom name="M23_N.ar.no_lp" type="ssip" ssip_charge="-0.75" mepsValue="-0.014617" isosurface="0.002" fraction="0.5"/>
      <VirtualSite atomName1="ND1" atomName2="CG" atomName3="HD1" siteName="M23_N.ar.no_lp" type="outOfPlane" weight12="0.03" weight13="0.7" weightCross="-14.2"/>
      <Atom name="M24_N.ar.no_lp" type="ssip" ssip_charge="-0.75" mepsValue="-0.014953" isosurface="0.002" fraction="0.5"/>
      <VirtualSite atomName1="ND1" atomName2="CG" atomName3="HD1" siteName="M24_N.ar.no_lp" type="outOfPlane" weight12="-0.02" weight13="0.51" weightCross="14.7"/>
      <Atom name="M25_H.soft" type="ssip" ssip_charge="0.72" mepsValue="0.074862" isosurface="0.0104" fraction="1.0"/>
      <VirtualSite atomName1="HD2" atomName2="CD2" atomName3="CG" siteName="M25_H.soft" type="outOfPlane" weight12="-0.79" weight13="0.02" weightCross="0.4"/>
      <Atom name="M26_H.soft" type="ssip" ssip_charge="1.27" mepsValue="0.09806" isosurface="0.00104" fraction="1.0"/>
      <VirtualSite atomName1="HE1" atomName2="CE1" atomName3="ND1" siteName="M26_H.soft" type="outOfPlane" weight12="-0.8" weight13="0.03" weightCross="0.6"/>
      <Atom name="M27_H.N" type="ssip" ssip_charge="3.44" mepsValue="0.18017" isosurface="0.0104" fraction="1.0"/>
      <VirtualSite atomName1="HD1" atomName2="ND1" atomName3="CG" siteName="M27_H.N" type="outOfPlane" weight12="-0.91" weight13="0.09" weightCross="-0.1"/>
      <Atom name="M42_N.pl3.am" type="ssip" ssip_charge="-0.38" mepsValue="-0.007476" isosurface="0.002" fraction="0.5"/>
      <VirtualSite atomName1="N" atomName2="H" atomName3="CA" siteName="M42_N.pl3.am" type="outOfPlane" weight12="0.54" weight13="0.03" weightCross="12.9"/>
      <Atom name="M43_N.pl3.am" type="ssip" ssip_charge="-0.38" mepsValue="-0.007449" isosurface="0.002" fraction="0.5"/>
      <VirtualSite atomName1="N" atomName2="H" atomName3="CA" siteName="M43_N.pl3.am" type="outOfPlane" weight12="0.61" weight13="0.07" weightCross="-12.8"/>
      <Atom name="M50_H.soft" type="ssip" ssip_charge="0.65" mepsValue="0.071806" isosurface="0.0104" fraction="1.0"/>
      <VirtualSite atomName1="HA" atomName2="CA" atomName3="N" siteName="M50_H.soft" type="outOfPlane" weight12="-0.7" weight13="-0.04" weightCross="-0.6"/>
      <Atom name="M51_H.N" type="ssip" ssip_charge="2.84" mepsValue="0.162927" isosurface="0.0104" fraction="1.0"/>
      <VirtualSite atomName1="H" atomName2="N" atomName3="CA" siteName="M51_H.N" type="outOfPlane" weight12="-0.59" weight13="-0.09" weightCross="0.1"/>
      <Atom name="M54_C.2" type="ssip" ssip_charge="-1.76" mepsValue="-0.034453" isosurface="0.002" fraction="0.5"/>
      <VirtualSite atomName1="C" atomName2="CA" atomName3="O" siteName="M54_C.2" type="outOfPlane" weight12="0.41" weight13="0.09" weightCross="10.8"/>
      <Atom name="M55_C.2" type="ssip" ssip_charge="-1.76" mepsValue="-0.03284" isosurface="0.002" fraction="0.5"/>
      <VirtualSite atomName1="C" atomName2="CA" atomName3="O" siteName="M55_C.2" type="outOfPlane" weight12="0.43" weight13="-0.01" weightCross="-10.6"/>
      <Atom name="M56_O.2.am" type="ssip" ssip_charge="-7.73" mepsValue="-0.08268" isosurface="0.0300" fraction="1.0"/>
      <VirtualSite atomName1="O" atomName2="C" atomName3="CA" siteName="M56_O.2.am" type="outOfPlane" weight12="-1.59" weight13="0.76" weightCross="0.4"/>
      <Atom name="M57_O.2.am" type="ssip" ssip_charge="-7.21" mepsValue="-0.076763" isosurface="0.0300" fraction="1.0"/>
      <VirtualSite atomName1="O" atomName2="C" atomName3="CA" siteName="M57_O.2.am" type="outOfPlane" weight12="0.67" weight13="-0.74" weightCross="0.3"/>
      <Atom name="M58_O.2.am" type="ssip" ssip_charge="-1.35" mepsValue="-0.026411" isosurface="0.002" fraction="0.5"/>
      <VirtualSite atomName1="O" atomName2="C" atomName3="CA" siteName="M58_O.2.am" type="outOfPlane" weight12="-0.33" weight13="-0.03" weightCross="-10.5"/>
      <Atom name="M59_O.2.am" type="ssip" ssip_charge="-1.35" mepsValue="-0.03406" isosurface="0.002" fraction="0.5"/>
      <VirtualSite atomName1="O" atomName2="C" atomName3="CA" siteName="M59_O.2.am" type="outOfPlane" weight12="-0.47" weight13="0.01" weightCross="10.2"/>
      <Atom name="M68_H.soft" type="ssip" ssip_charge="0.49" mepsValue="0.065008" isosurface="0.0104" fraction="1.0"/>
      <VirtualSite atomName1="HB2" atomName2="CB" atomName3="CA" siteName="M68_H.soft" type="outOfPlane" weight12="-0.81" weight13="0.04" weightCross="-0.0"/>
      <Atom name="M69_H.soft" type="ssip" ssip_charge="0.49" mepsValue="0.065287" isosurface="0.0104" fraction="1.0"/>
      <VirtualSite atomName1="HB3" atomName2="CB" atomName3="CA" siteName="M69_H.soft" type="outOfPlane" weight12="-0.81" weight13="0.04" weightCross="0.2"/>
    </Residue>
    <Residue name="HIE">
      <Atom name="N" type="protein-N" charge="-0.4157" ssip_charge="0.0" fraction="0" isosurface="0"/>
      <Atom name="H" type="protein-H" charge="0.2719" ssip_charge="0.0" fraction="0" isosurface="0"/>
      <Atom name="CA" type="protein-CT" charge="-0.0581" ssip_charge="0.0" fraction="0" isosurface="0"/>
      <Atom name="HA" type="protein-H1" charge="0.136" ssip_charge="0.0" fraction="0" isosurface="0"/>
      <Atom name="CB" type="protein-6h" charge="-0.0074" ssip_charge="0.0" fraction="0" isosurface="0"/>
      <Atom name="HB2" type="protein-HC" charge="0.0367" ssip_charge="0.0" fraction="0" isosurface="0"/>
      <Atom name="HB3" type="protein-HC" charge="0.0367" ssip_charge="0.0" fraction="0" isosurface="0"/>
      <Atom name="CG" type="protein-CC" charge="0.1868" ssip_charge="0.0" fraction="0" isosurface="0"/>
      <Atom name="ND1" type="protein-NB" charge="-0.5432" ssip_charge="0.0" fraction="0" isosurface="0"/>
      <Atom name="CE1" type="protein-CR" charge="0.1635" ssip_charge="0.0" fraction="0" isosurface="0"/>
      <Atom name="HE1" type="protein-H5" charge="0.1435" ssip_charge="0.0" fraction="0" isosurface="0"/>
      <Atom name="NE2" type="protein-NA" charge="-0.2795" ssip_charge="0.0" fraction="0" isosurface="0"/>
      <Atom name="HE2" type="protein-H" charge="0.3339" ssip_charge="0.0" fraction="0" isosurface="0"/>
      <Atom name="CD2" type="protein-CW" charge="-0.2207" ssip_charge="0.0" fraction="0" isosurface="0"/>
      <Atom name="HD2" type="protein-H4" charge="0.1862" ssip_charge="0.0" fraction="0" isosurface="0"/>
      <Atom name="C" type="protein-C" charge="0.5973" ssip_charge="0.0" fraction="0" isosurface="0"/>
      <Atom name="O" type="protein-O" charge="-0.5679" ssip_charge="0.0" fraction="0" isosurface="0"/>
      <Bond atomName1="N" atomName2="H"/>
      <Bond atomName1="N" atomName2="CA"/>
      <Bond atomName1="CA" atomName2="HA"/>
      <Bond atomName1="CA" atomName2="CB"/>
      <Bond atomName1="CA" atomName2="C"/>
      <Bond atomName1="CB" atomName2="HB2"/>
      <Bond atomName1="CB" atomName2="HB3"/>
      <Bond atomName1="CB" atomName2="CG"/>
      <Bond atomName1="CG" atomName2="ND1"/>
      <Bond atomName1="CG" atomName2="CD2"/>
      <Bond atomName1="ND1" atomName2="CE1"/>
      <Bond atomName1="CE1" atomName2="HE1"/>
      <Bond atomName1="CE1" atomName2="NE2"/>
      <Bond atomName1="NE2" atomName2="HE2"/>
      <Bond atomName1="NE2" atomName2="CD2"/>
      <Bond atomName1="CD2" atomName2="HD2"/>
      <Bond atomName1="C" atomName2="O"/>
      <ExternalBond atomName="N"/>
      <ExternalBond atomName="C"/>
      <Atom name="M16_N.ar" type="ssip" ssip_charge="-8.56" mepsValue="-0.109328" isosurface="0.0300" fraction="1.0"/>
      <VirtualSite atomName1="ND1" atomName2="CG" atomName3="CE1" siteName="M16_N.ar" type="outOfPlane" weight12="-0.66" weight13="-0.71" weightCross="-0.4"/>
      <Atom name="M17_N.ar" type="ssip" ssip_charge="-2.01" mepsValue="-0.039359" isosurface="0.002" fraction="0.5"/>
      <VirtualSite atomName1="ND1" atomName2="CG" atomName3="CE1" siteName="M17_N.ar" type="outOfPlane" weight12="-0.39" weight13="-0.44" weightCross="9.1"/>
      <Atom name="M18_N.ar" type="ssip" ssip_charge="-2.01" mepsValue="-0.038584" isosurface="0.002" fraction="0.5"/>
      <VirtualSite atomName1="ND1" atomName2="CG" atomName3="CE1" siteName="M18_N.ar" type="outOfPlane" weight12="-0.34" weight13="-0.43" weightCross="-9.2"/>
      <Atom name="M19_C.ar" type="ssip" ssip_charge="-1.98" mepsValue="-0.038859" isosurface="0.002" fraction="0.5"/>
      <VirtualSite atomName1="CG" atomName2="CB" atomName3="ND1" siteName="M19_C.ar" type="outOfPlane" weight12="0.15" weight13="0.09" weightCross="10.4"/>
      <Atom name="M20_C.ar" type="ssip" ssip_charge="-1.98" mepsValue="-0.038656" isosurface="0.002" fraction="0.5"/>
      <VirtualSite atomName1="CG" atomName2="CB" atomName3="ND1" siteName="M20_C.ar" type="outOfPlane" weight12="0.07" weight13="0.15" weightCross="-10.4"/>
      <Atom name="M21_C.ar" type="ssip" ssip_charge="-1.41" mepsValue="-0.027592" isosurface="0.002" fraction="0.5"/>
      <VirtualSite atomName1="CD2" atomName2="HD2" atomName3="CG" siteName="M21_C.ar" type="outOfPlane" weight12="0.58" weight13="0.02" weightCross="13.3"/>
      <Atom name="M22_C.ar" type="ssip" ssip_charge="-1.41" mepsValue="-0.027564" isosurface="0.002" fraction="0.5"/>
      <VirtualSite atomName1="CD2" atomName2="HD2" atomName3="CG" siteName="M22_C.ar" type="outOfPlane" weight12="0.56" weight13="-0.04" weightCross="-13.2"/>
      <Atom name="M23_N.ar.no_lp" type="ssip" ssip_charge="-0.9" mepsValue="-0.017578" isosurface="0.002" fraction="0.5"/>
      <VirtualSite atomName1="NE2" atomName2="HE2" atomName3="CE1" siteName="M23_N.ar.no_lp" type="outOfPlane" weight12="0.61" weight13="-0.03" weightCross="13.8"/>
      <Atom name="M24_N.ar.no_lp" type="ssip" ssip_charge="-0.9" mepsValue="-0.017561" isosurface="0.002" fraction="0.5"/>
      <VirtualSite atomName1="NE2" atomName2="HE2" atomName3="CE1" siteName="M24_N.ar.no_lp" type="outOfPlane" weight12="0.66" weight13="0.01" weightCross="-13.7"/>
      <Atom name="M25_C.ar" type="ssip" ssip_charge="-2.09" mepsValue="-0.041001" isosurface="0.002" fraction="0.5"/>
      <VirtualSite atomName1="CE1" atomName2="ND1" atomName3="NE2" siteName="M25_C.ar" type="outOfPlane" weight12="-0.38" weight13="-0.29" weightCross="10.0"/>
      <Atom name="M26_C.ar" type="ssip" ssip_charge="-2.09" mepsValue="-0.039887" isosurface="0.002" fraction="0.5"/>
      <VirtualSite atomName1="CE1" atomName2="ND1" atomName3="NE2" siteName="M26_C.ar" type="outOfPlane" weight12="-0.38" weight13="-0.49" weightCross="-9.7"/>
      <Atom name="M27_H.soft" type="ssip" ssip_charge="1.24" mepsValue="0.096576" isosurface="0.0104" fraction="1.0"/>
      <VirtualSite atomName1="HD2" atomName2="CD2" atomName3="CG" siteName="M27_H.soft" type="outOfPlane" weight12="-0.81" weight13="0.03" weightCross="0.6"/>
      <Atom name="M28_H.N" type="ssip" ssip_charge="3.29" mepsValue="0.175839" isosurface="0.0104" fraction="1.0"/>
      <VirtualSite atomName1="HE2" atomName2="NE2" atomName3="CE1" siteName="M28_H.N" type="outOfPlane" weight12="-0.88" weight13="0.08" weightCross="-1.1"/>
      <Atom name="M29_H.soft" type="ssip" ssip_charge="1.2" mepsValue="0.094962" isosurface="0.0104" fraction="1.0"/>
      <VirtualSite atomName1="HE1" atomName2="CE1" atomName3="ND1" siteName="M29_H.soft" type="outOfPlane" weight12="-0.71" weight13="-0.02" weightCross="0.8"/>
      <Atom name="M30_H.soft" type="ssip" ssip_charge="0.3" mepsValue="0.057282" isosurface="0.0104" fraction="1.0"/>
      <VirtualSite atomName1="HB3" atomName2="CB" atomName3="CA" siteName="M30_H.soft" type="outOfPlane" weight12="-0.7" weight13="-0.04" weightCross="0.1"/>
      <Atom name="M31_H.soft" type="ssip" ssip_charge="0.31" mepsValue="0.057661" isosurface="0.0104" fraction="1.0"/>
      <VirtualSite atomName1="HB2" atomName2="CB" atomName3="CA" siteName="M31_H.soft" type="outOfPlane" weight12="-0.78" weight13="0.02" weightCross="0.4"/>
      <Atom name="M48_N.pl3.am" type="ssip" ssip_charge="-0.38" mepsValue="-0.007476" isosurface="0.002" fraction="0.5"/>
      <VirtualSite atomName1="N" atomName2="H" atomName3="CA" siteName="M48_N.pl3.am" type="outOfPlane" weight12="0.54" weight13="0.03" weightCross="12.9"/>
      <Atom name="M49_N.pl3.am" type="ssip" ssip_charge="-0.38" mepsValue="-0.007449" isosurface="0.002" fraction="0.5"/>
      <VirtualSite atomName1="N" atomName2="H" atomName3="CA" siteName="M49_N.pl3.am" type="outOfPlane" weight12="0.61" weight13="0.07" weightCross="-12.8"/>
      <Atom name="M56_H.soft" type="ssip" ssip_charge="0.65" mepsValue="0.071806" isosurface="0.0104" fraction="1.0"/>
      <VirtualSite atomName1="HA" atomName2="CA" atomName3="N" siteName="M56_H.soft" type="outOfPlane" weight12="-0.7" weight13="-0.04" weightCross="-0.6"/>
      <Atom name="M57_H.N" type="ssip" ssip_charge="2.84" mepsValue="0.162927" isosurface="0.0104" fraction="1.0"/>
      <VirtualSite atomName1="H" atomName2="N" atomName3="CA" siteName="M57_H.N" type="outOfPlane" weight12="-0.59" weight13="-0.09" weightCross="0.1"/>
      <Atom name="M60_C.2" type="ssip" ssip_charge="-1.76" mepsValue="-0.034453" isosurface="0.002" fraction="0.5"/>
      <VirtualSite atomName1="C" atomName2="CA" atomName3="O" siteName="M60_C.2" type="outOfPlane" weight12="0.41" weight13="0.09" weightCross="10.8"/>
      <Atom name="M61_C.2" type="ssip" ssip_charge="-1.76" mepsValue="-0.03284" isosurface="0.002" fraction="0.5"/>
      <VirtualSite atomName1="C" atomName2="CA" atomName3="O" siteName="M61_C.2" type="outOfPlane" weight12="0.43" weight13="-0.01" weightCross="-10.6"/>
      <Atom name="M62_O.2.am" type="ssip" ssip_charge="-7.73" mepsValue="-0.08268" isosurface="0.0300" fraction="1.0"/>
      <VirtualSite atomName1="O" atomName2="C" atomName3="CA" siteName="M62_O.2.am" type="outOfPlane" weight12="-1.59" weight13="0.76" weightCross="0.4"/>
      <Atom name="M63_O.2.am" type="ssip" ssip_charge="-7.21" mepsValue="-0.076763" isosurface="0.0300" fraction="1.0"/>
      <VirtualSite atomName1="O" atomName2="C" atomName3="CA" siteName="M63_O.2.am" type="outOfPlane" weight12="0.67" weight13="-0.74" weightCross="0.3"/>
      <Atom name="M64_O.2.am" type="ssip" ssip_charge="-1.35" mepsValue="-0.026411" isosurface="0.002" fraction="0.5"/>
      <VirtualSite atomName1="O" atomName2="C" atomName3="CA" siteName="M64_O.2.am" type="outOfPlane" weight12="-0.33" weight13="-0.03" weightCross="-10.5"/>
      <Atom name="M65_O.2.am" type="ssip" ssip_charge="-1.35" mepsValue="-0.03406" isosurface="0.002" fraction="0.5"/>
      <VirtualSite atomName1="O" atomName2="C" atomName3="CA" siteName="M65_O.2.am" type="outOfPlane" weight12="-0.47" weight13="0.01" weightCross="10.2"/>
    </Residue>
    <Residue name="HIP">
      <Atom name="N" type="protein-N" charge="-0.3479" ssip_charge="0.0" fraction="0" isosurface="0"/>
      <Atom name="H" type="protein-H" charge="0.2747" ssip_charge="0.0" fraction="0" isosurface="0"/>
      <Atom name="CA" type="protein-CT" charge="-0.1354" ssip_charge="0.0" fraction="0" isosurface="0"/>
      <Atom name="HA" type="protein-H1" charge="0.1212" ssip_charge="0.0" fraction="0" isosurface="0"/>
      <Atom name="CB" type="protein-6+" charge="-0.0414" ssip_charge="0.0" fraction="0" isosurface="0"/>
      <Atom name="HB2" type="protein-HC" charge="0.081" ssip_charge="0.0" fraction="0" isosurface="0"/>
      <Atom name="HB3" type="protein-HC" charge="0.081" ssip_charge="0.0" fraction="0" isosurface="0"/>
      <Atom name="CG" type="protein-CC" charge="-0.0012" ssip_charge="0.0" fraction="0" isosurface="0"/>
      <Atom name="ND1" type="protein-NA" charge="-0.1513" ssip_charge="0.0" fraction="0" isosurface="0"/>
      <Atom name="HD1" type="protein-H" charge="0.3866" ssip_charge="0.0" fraction="0" isosurface="0"/>
      <Atom name="CE1" type="protein-CR" charge="-0.017" ssip_charge="0.0" fraction="0" isosurface="0"/>
      <Atom name="HE1" type="protein-H5" charge="0.2681" ssip_charge="0.0" fraction="0" isosurface="0"/>
      <Atom name="NE2" type="protein-NA" charge="-0.1718" ssip_charge="0.0" fraction="0" isosurface="0"/>
      <Atom name="HE2" type="protein-H" charge="0.3911" ssip_charge="0.0" fraction="0" isosurface="0"/>
      <Atom name="CD2" type="protein-CW" charge="-0.1141" ssip_charge="0.0" fraction="0" isosurface="0"/>
      <Atom name="HD2" type="protein-H4" charge="0.2317" ssip_charge="0.0" fraction="0" isosurface="0"/>
      <Atom name="C" type="protein-C" charge="0.7341" ssip_charge="0.0" fraction="0" isosurface="0"/>
      <Atom name="O" type="protein-O" charge="-0.5894" ssip_charge="0.0" fraction="0" isosurface="0"/>
      <Bond atomName1="N" atomName2="H"/>
      <Bond atomName1="N" atomName2="CA"/>
      <Bond atomName1="CA" atomName2="HA"/>
      <Bond atomName1="CA" atomName2="CB"/>
      <Bond atomName1="CA" atomName2="C"/>
      <Bond atomName1="CB" atomName2="HB2"/>
      <Bond atomName1="CB" atomName2="HB3"/>
      <Bond atomName1="CB" atomName2="CG"/>
      <Bond atomName1="CG" atomName2="ND1"/>
      <Bond atomName1="CG" atomName2="CD2"/>
      <Bond atomName1="ND1" atomName2="HD1"/>
      <Bond atomName1="ND1" atomName2="CE1"/>
      <Bond atomName1="CE1" atomName2="HE1"/>
      <Bond atomName1="CE1" atomName2="NE2"/>
      <Bond atomName1="NE2" atomName2="HE2"/>
      <Bond atomName1="NE2" atomName2="CD2"/>
      <Bond atomName1="CD2" atomName2="HD2"/>
      <Bond atomName1="C" atomName2="O"/>
      <ExternalBond atomName="N"/>
      <ExternalBond atomName="C"/>
      <Atom name="M14_N.ar.no_lp" type="ssip" ssip_charge="-2.31" mepsValue="-0.045302" isosurface="0.002" fraction="0.5"/>
      <VirtualSite atomName1="ND1" atomName2="CG" atomName3="CE1" siteName="M14_N.ar.no_lp" type="outOfPlane" weight12="-0.4" weight13="-0.49" weightCross="-8.7"/>
      <Atom name="M15_N.ar.no_lp" type="ssip" ssip_charge="-2.31" mepsValue="-0.045332" isosurface="0.002" fraction="0.5"/>
      <VirtualSite atomName1="ND1" atomName2="CG" atomName3="CE1" siteName="M15_N.ar.no_lp" type="outOfPlane" weight12="-0.5" weight13="-0.55" weightCross="8.4"/>
      <Atom name="M16_C.ar" type="ssip" ssip_charge="-2.31" mepsValue="-0.045349" isosurface="0.002" fraction="0.5"/>
      <VirtualSite atomName1="CG" atomName2="CB" atomName3="ND1" siteName="M16_C.ar" type="outOfPlane" weight12="0.49" weight13="0.04" weightCross="9.3"/>
      <Atom name="M17_C.ar" type="ssip" ssip_charge="-2.31" mepsValue="-0.045177" isosurface="0.002" fraction="0.5"/>
      <VirtualSite atomName1="CG" atomName2="CB" atomName3="ND1" siteName="M17_C.ar" type="outOfPlane" weight12="0.58" weight13="-0.01" weightCross="-8.9"/>
      <Atom name="M18_C.ar" type="ssip" ssip_charge="-2.15" mepsValue="-0.042107" isosurface="0.002" fraction="0.5"/>
      <VirtualSite atomName1="CD2" atomName2="CG" atomName3="NE2" siteName="M18_C.ar" type="outOfPlane" weight12="-0.43" weight13="-0.47" weightCross="9.0"/>
      <Atom name="M19_C.ar" type="ssip" ssip_charge="-2.15" mepsValue="-0.041985" isosurface="0.002" fraction="0.5"/>
      <VirtualSite atomName1="CD2" atomName2="CG" atomName3="NE2" siteName="M19_C.ar" type="outOfPlane" weight12="-0.41" weight13="-0.38" weightCross="-9.2"/>
      <Atom name="M20_C.ar" type="ssip" ssip_charge="-2.12" mepsValue="-0.041578" isosurface="0.002" fraction="0.5"/>
      <VirtualSite atomName1="CE1" atomName2="ND1" atomName3="HE1" siteName="M20_C.ar" type="outOfPlane" weight12="0.03" weight13="0.75" weightCross="13.1"/>
      <Atom name="M21_C.ar" type="ssip" ssip_charge="-2.12" mepsValue="-0.042098" isosurface="0.002" fraction="0.5"/>
      <VirtualSite atomName1="CE1" atomName2="ND1" atomName3="HE1" siteName="M21_C.ar" type="outOfPlane" weight12="-0.06" weight13="0.57" weightCross="-13.5"/>
      <Atom name="M22_N.ar" type="ssip" ssip_charge="-1.7" mepsValue="-0.033266" isosurface="0.002" fraction="0.5"/>
      <VirtualSite atomName1="NE2" atomName2="CE1" atomName3="CD2" siteName="M22_N.ar" type="outOfPlane" weight12="-0.33" weight13="-0.33" weightCross="9.4"/>
      <Atom name="M23_N.ar" type="ssip" ssip_charge="-1.7" mepsValue="-0.03183" isosurface="0.002" fraction="0.5"/>
      <VirtualSite atomName1="NE2" atomName2="CE1" atomName3="CD2" siteName="M23_N.ar" type="outOfPlane" weight12="-0.39" weight13="-0.41" weightCross="-9.1"/>
      <Atom name="M24_H.N" type="ssip" ssip_charge="4.7" mepsValue="0.068134" isosurface="0.0104" fraction="1.0"/>
      <VirtualSite atomName1="HD1" atomName2="ND1" atomName3="CG" siteName="M24_H.N" type="outOfPlane" weight12="-0.74" weight13="-0.01" weightCross="0.3"/>
      <Atom name="M25_H.soft" type="ssip" ssip_charge="1.01" mepsValue="0.087111" isosurface="0.0104" fraction="1.0"/>
      <VirtualSite atomName1="HD2" atomName2="CD2" atomName3="CG" siteName="M25_H.soft" type="outOfPlane" weight12="-0.67" weight13="-0.04" weightCross="-1.0"/>
      <Atom name="M26_H.soft" type="ssip" ssip_charge="1.01" mepsValue="0.086946" isosurface="0.0104" fraction="1.0"/>
      <VirtualSite atomName1="HE1" atomName2="CE1" atomName3="ND1" siteName="M26_H.soft" type="outOfPlane" weight12="-0.79" weight13="0.02" weightCross="-0.7"/>
      <Atom name="M27_H.soft" type="ssip" ssip_charge="4.7" mepsValue="0.164936" isosurface="0.0104" fraction="1.0"/>
      <VirtualSite atomName1="HE2" atomName2="NE2" atomName3="CE1" siteName="M27_H.soft" type="outOfPlane" weight12="-0.88" weight13="0.08" weightCross="-0.4"/>
      <Atom name="M42_N.pl3.am" type="ssip" ssip_charge="-0.38" mepsValue="-0.007476" isosurface="0.002" fraction="0.5"/>
      <VirtualSite atomName1="N" atomName2="CA" atomName3="H" siteName="M42_N.pl3.am" type="outOfPlane" weight12="-0.01" weight13="0.44" weightCross="-12.4"/>
      <Atom name="M43_N.pl3.am" type="ssip" ssip_charge="-0.38" mepsValue="-0.007449" isosurface="0.002" fraction="0.5"/>
      <VirtualSite atomName1="N" atomName2="CA" atomName3="H" siteName="M43_N.pl3.am" type="outOfPlane" weight12="0.08" weight13="0.65" weightCross="12.0"/>
      <Atom name="M50_H.soft" type="ssip" ssip_charge="1.11" mepsValue="0.091093" isosurface="0.0104" fraction="1.0"/>
      <VirtualSite atomName1="HA" atomName2="CA" atomName3="N" siteName="M50_H.soft" type="outOfPlane" weight12="-0.84" weight13="0.06" weightCross="0.0"/>
      <Atom name="M51_H.N" type="ssip" ssip_charge="2.84" mepsValue="0.162927" isosurface="0.0104" fraction="1.0"/>
      <VirtualSite atomName1="H" atomName2="N" atomName3="CA" siteName="M51_H.N" type="outOfPlane" weight12="-0.59" weight13="-0.09" weightCross="0.1"/>
      <Atom name="M54_C.2" type="ssip" ssip_charge="-1.76" mepsValue="-0.034453" isosurface="0.002" fraction="0.5"/>
      <VirtualSite atomName1="C" atomName2="CA" atomName3="O" siteName="M54_C.2" type="outOfPlane" weight12="0.33" weight13="0.08" weightCross="10.1"/>
      <Atom name="M55_C.2" type="ssip" ssip_charge="-1.76" mepsValue="-0.03284" isosurface="0.002" fraction="0.5"/>
      <VirtualSite atomName1="C" atomName2="CA" atomName3="O" siteName="M55_C.2" type="outOfPlane" weight12="0.45" weight13="0.05" weightCross="-9.7"/>
      <Atom name="M56_O.2.am" type="ssip" ssip_charge="-7.73" mepsValue="-0.08268" isosurface="0.0300" fraction="1.0"/>
      <VirtualSite atomName1="O" atomName2="C" atomName3="CA" siteName="M56_O.2.am" type="outOfPlane" weight12="-1.58" weight13="0.7" weightCross="0.6"/>
      <Atom name="M57_O.2.am" type="ssip" ssip_charge="-7.21" mepsValue="-0.076763" isosurface="0.0300" fraction="1.0"/>
      <VirtualSite atomName1="O" atomName2="C" atomName3="CA" siteName="M57_O.2.am" type="outOfPlane" weight12="0.66" weight13="-0.68" weightCross="0.0"/>
      <Atom name="M58_O.2.am" type="ssip" ssip_charge="-1.35" mepsValue="-0.026411" isosurface="0.002" fraction="0.5"/>
      <VirtualSite atomName1="O" atomName2="C" atomName3="CA" siteName="M58_O.2.am" type="outOfPlane" weight12="-0.41" weight13="0.02" weightCross="-9.7"/>
      <Atom name="M59_O.2.am" type="ssip" ssip_charge="-1.35" mepsValue="-0.03406" isosurface="0.002" fraction="0.5"/>
      <VirtualSite atomName1="O" atomName2="C" atomName3="CA" siteName="M59_O.2.am" type="outOfPlane" weight12="-0.4" weight13="-0.04" weightCross="9.4"/>
    </Residue>
    <Residue name="ILE">
      <Atom name="N" type="protein-N" charge="-0.4157" ssip_charge="0.0" fraction="0" isosurface="0"/>
      <Atom name="H" type="protein-H" charge="0.2719" ssip_charge="0.0" fraction="0" isosurface="0"/>
      <Atom name="CA" type="protein-CT" charge="-0.0597" ssip_charge="0.0" fraction="0" isosurface="0"/>
      <Atom name="HA" type="protein-H1" charge="0.0869" ssip_charge="0.0" fraction="0" isosurface="0"/>
      <Atom name="CB" type="protein-6I" charge="0.1303" ssip_charge="0.0" fraction="0" isosurface="0"/>
      <Atom name="HB" type="protein-HC" charge="0.0187" ssip_charge="0.0" fraction="0" isosurface="0"/>
      <Atom name="CG2" type="protein-6i" charge="-0.3204" ssip_charge="0.0" fraction="0" isosurface="0"/>
      <Atom name="HG21" type="protein-HC" charge="0.0882" ssip_charge="0.0" fraction="0" isosurface="0"/>
      <Atom name="HG22" type="protein-HC" charge="0.0882" ssip_charge="0.0" fraction="0" isosurface="0"/>
      <Atom name="HG23" type="protein-HC" charge="0.0882" ssip_charge="0.0" fraction="0" isosurface="0"/>
      <Atom name="CG1" type="protein-CT" charge="-0.043" ssip_charge="0.0" fraction="0" isosurface="0"/>
      <Atom name="HG12" type="protein-HC" charge="0.0236" ssip_charge="0.0" fraction="0" isosurface="0"/>
      <Atom name="HG13" type="protein-HC" charge="0.0236" ssip_charge="0.0" fraction="0" isosurface="0"/>
      <Atom name="CD1" type="protein-CT" charge="-0.066" ssip_charge="0.0" fraction="0" isosurface="0"/>
      <Atom name="HD11" type="protein-HC" charge="0.0186" ssip_charge="0.0" fraction="0" isosurface="0"/>
      <Atom name="HD12" type="protein-HC" charge="0.0186" ssip_charge="0.0" fraction="0" isosurface="0"/>
      <Atom name="HD13" type="protein-HC" charge="0.0186" ssip_charge="0.0" fraction="0" isosurface="0"/>
      <Atom name="C" type="protein-C" charge="0.5973" ssip_charge="0.0" fraction="0" isosurface="0"/>
      <Atom name="O" type="protein-O" charge="-0.5679" ssip_charge="0.0" fraction="0" isosurface="0"/>
      <Bond atomName1="N" atomName2="H"/>
      <Bond atomName1="N" atomName2="CA"/>
      <Bond atomName1="CA" atomName2="HA"/>
      <Bond atomName1="CA" atomName2="CB"/>
      <Bond atomName1="CA" atomName2="C"/>
      <Bond atomName1="CB" atomName2="HB"/>
      <Bond atomName1="CB" atomName2="CG2"/>
      <Bond atomName1="CB" atomName2="CG1"/>
      <Bond atomName1="CG2" atomName2="HG21"/>
      <Bond atomName1="CG2" atomName2="HG22"/>
      <Bond atomName1="CG2" atomName2="HG23"/>
      <Bond atomName1="CG1" atomName2="HG12"/>
      <Bond atomName1="CG1" atomName2="HG13"/>
      <Bond atomName1="CG1" atomName2="CD1"/>
      <Bond atomName1="CD1" atomName2="HD11"/>
      <Bond atomName1="CD1" atomName2="HD12"/>
      <Bond atomName1="CD1" atomName2="HD13"/>
      <Bond atomName1="C" atomName2="O"/>
      <ExternalBond atomName="N"/>
      <ExternalBond atomName="C"/>
      <Atom name="M9_H.soft" type="ssip" ssip_charge="0.33" mepsValue="0.0585" isosurface="0.0104" fraction="1.0"/>
      <VirtualSite atomName1="HD13" atomName2="CD1" atomName3="CG1" siteName="M9_H.soft" type="outOfPlane" weight12="-0.67" weight13="-0.06" weightCross="-0.0"/>
      <Atom name="M10_H.soft" type="ssip" ssip_charge="0.34" mepsValue="0.058458" isosurface="0.0104" fraction="1.0"/>
      <VirtualSite atomName1="HD11" atomName2="CD1" atomName3="CG1" siteName="M10_H.soft" type="outOfPlane" weight12="-0.71" weight13="-0.03" weightCross="0.4"/>
      <Atom name="M11_H.soft" type="ssip" ssip_charge="0.34" mepsValue="0.059354" isosurface="0.0104" fraction="1.0"/>
      <VirtualSite atomName1="HD12" atomName2="CD1" atomName3="CG1" siteName="M11_H.soft" type="outOfPlane" weight12="-0.81" weight13="0.03" weightCross="-0.2"/>
      <Atom name="M12_H.soft" type="ssip" ssip_charge="0.23" mepsValue="0.054572" isosurface="0.0104" fraction="1.0"/>
      <VirtualSite atomName1="HG12" atomName2="CG1" atomName3="CB" siteName="M12_H.soft" type="outOfPlane" weight12="-0.74" weight13="-0.01" weightCross="0.6"/>
      <Atom name="M13_H.soft" type="ssip" ssip_charge="0.23" mepsValue="0.054134" isosurface="0.0104" fraction="1.0"/>
      <VirtualSite atomName1="HG13" atomName2="CG1" atomName3="CB" siteName="M13_H.soft" type="outOfPlane" weight12="-0.77" weight13="-0.0" weightCross="-0.0"/>
      <Atom name="M14_H.soft" type="ssip" ssip_charge="0.22" mepsValue="0.054134" isosurface="0.0104" fraction="1.0"/>
      <VirtualSite atomName1="HB" atomName2="CB" atomName3="CA" siteName="M14_H.soft" type="outOfPlane" weight12="-0.77" weight13="-0.0" weightCross="0.0"/>
      <Atom name="M15_H.soft" type="ssip" ssip_charge="0.33" mepsValue="0.059354" isosurface="0.0104" fraction="1.0"/>
      <VirtualSite atomName1="HG22" atomName2="CG2" atomName3="CB" siteName="M15_H.soft" type="outOfPlane" weight12="-0.81" weight13="0.03" weightCross="0.2"/>
      <Atom name="M16_H.soft" type="ssip" ssip_charge="0.33" mepsValue="0.0585" isosurface="0.0104" fraction="1.0"/>
      <VirtualSite atomName1="HG21" atomName2="CG2" atomName3="CB" siteName="M16_H.soft" type="outOfPlane" weight12="-0.67" weight13="-0.06" weightCross="0.0"/>
      <Atom name="M17_H.soft" type="ssip" ssip_charge="0.33" mepsValue="0.058458" isosurface="0.0104" fraction="1.0"/>
      <VirtualSite atomName1="HG23" atomName2="CG2" atomName3="CB" siteName="M17_H.soft" type="outOfPlane" weight12="-0.71" weight13="-0.03" weightCross="-0.4"/>
      <Atom name="M27_N.pl3.am" type="ssip" ssip_charge="-0.38" mepsValue="-0.007476" isosurface="0.002" fraction="0.5"/>
      <VirtualSite atomName1="N" atomName2="CA" atomName3="H" siteName="M27_N.pl3.am" type="outOfPlane" weight12="0.04" weight13="0.55" weightCross="-13.7"/>
      <Atom name="M28_N.pl3.am" type="ssip" ssip_charge="-0.38" mepsValue="-0.007449" isosurface="0.002" fraction="0.5"/>
      <VirtualSite atomName1="N" atomName2="CA" atomName3="H" siteName="M28_N.pl3.am" type="outOfPlane" weight12="0.1" weight13="0.66" weightCross="13.4"/>
      <Atom name="M35_H.soft" type="ssip" ssip_charge="1.11" mepsValue="0.091093" isosurface="0.0104" fraction="1.0"/>
      <VirtualSite atomName1="HA" atomName2="CA" atomName3="N" siteName="M35_H.soft" type="outOfPlane" weight12="-0.84" weight13="0.06" weightCross="0.0"/>
      <Atom name="M36_H.N" type="ssip" ssip_charge="2.84" mepsValue="0.162927" isosurface="0.0104" fraction="1.0"/>
      <VirtualSite atomName1="H" atomName2="N" atomName3="CA" siteName="M36_H.N" type="outOfPlane" weight12="-0.59" weight13="-0.09" weightCross="0.1"/>
      <Atom name="M39_C.2" type="ssip" ssip_charge="-1.76" mepsValue="-0.034453" isosurface="0.002" fraction="0.5"/>
      <VirtualSite atomName1="C" atomName2="CA" atomName3="O" siteName="M39_C.2" type="outOfPlane" weight12="0.41" weight13="0.09" weightCross="10.7"/>
      <Atom name="M40_C.2" type="ssip" ssip_charge="-1.76" mepsValue="-0.03284" isosurface="0.002" fraction="0.5"/>
      <VirtualSite atomName1="C" atomName2="CA" atomName3="O" siteName="M40_C.2" type="outOfPlane" weight12="0.43" weight13="-0.01" weightCross="-10.6"/>
      <Atom name="M41_O.2.am" type="ssip" ssip_charge="-7.73" mepsValue="-0.08268" isosurface="0.300" fraction="1.0"/>
      <VirtualSite atomName1="O" atomName2="C" atomName3="CA" siteName="M41_O.2.am" type="outOfPlane" weight12="-1.59" weight13="0.76" weightCross="0.4"/>
      <Atom name="M42_O.2.am" type="ssip" ssip_charge="-7.21" mepsValue="-0.076763" isosurface="0.0300" fraction="1.0"/>
      <VirtualSite atomName1="O" atomName2="C" atomName3="CA" siteName="M42_O.2.am" type="outOfPlane" weight12="0.66" weight13="-0.73" weightCross="0.3"/>
      <Atom name="M43_O.2.am" type="ssip" ssip_charge="-1.35" mepsValue="-0.026411" isosurface="0.002" fraction="0.5"/>
      <VirtualSite atomName1="O" atomName2="C" atomName3="CA" siteName="M43_O.2.am" type="outOfPlane" weight12="-0.33" weight13="-0.03" weightCross="-10.4"/>
      <Atom name="M44_O.2.am" type="ssip" ssip_charge="-1.35" mepsValue="-0.03406" isosurface="0.002" fraction="0.5"/>
      <VirtualSite atomName1="O" atomName2="C" atomName3="CA" siteName="M44_O.2.am" type="outOfPlane" weight12="-0.47" weight13="0.01" weightCross="10.2"/>
    </Residue>
    <Residue name="LEU">
      <Atom name="N" type="protein-N" charge="-0.4157" ssip_charge="0.0" fraction="0" isosurface="0"/>
      <Atom name="H" type="protein-H" charge="0.2719" ssip_charge="0.0" fraction="0" isosurface="0"/>
      <Atom name="CA" type="protein-CT" charge="-0.0518" ssip_charge="0.0" fraction="0" isosurface="0"/>
      <Atom name="HA" type="protein-H1" charge="0.0922" ssip_charge="0.0" fraction="0" isosurface="0"/>
      <Atom name="CB" type="protein-6L" charge="-0.1102" ssip_charge="0.0" fraction="0" isosurface="0"/>
      <Atom name="HB2" type="protein-HC" charge="0.0457" ssip_charge="0.0" fraction="0" isosurface="0"/>
      <Atom name="HB3" type="protein-HC" charge="0.0457" ssip_charge="0.0" fraction="0" isosurface="0"/>
      <Atom name="CG" type="protein-CT" charge="0.3531" ssip_charge="0.0" fraction="0" isosurface="0"/>
      <Atom name="HG" type="protein-HC" charge="-0.0361" ssip_charge="0.0" fraction="0" isosurface="0"/>
      <Atom name="CD1" type="protein-CT" charge="-0.4121" ssip_charge="0.0" fraction="0" isosurface="0"/>
      <Atom name="HD11" type="protein-HC" charge="0.1" ssip_charge="0.0" fraction="0" isosurface="0"/>
      <Atom name="HD12" type="protein-HC" charge="0.1" ssip_charge="0.0" fraction="0" isosurface="0"/>
      <Atom name="HD13" type="protein-HC" charge="0.1" ssip_charge="0.0" fraction="0" isosurface="0"/>
      <Atom name="CD2" type="protein-CT" charge="-0.4121" ssip_charge="0.0" fraction="0" isosurface="0"/>
      <Atom name="HD21" type="protein-HC" charge="0.1" ssip_charge="0.0" fraction="0" isosurface="0"/>
      <Atom name="HD22" type="protein-HC" charge="0.1" ssip_charge="0.0" fraction="0" isosurface="0"/>
      <Atom name="HD23" type="protein-HC" charge="0.1" ssip_charge="0.0" fraction="0" isosurface="0"/>
      <Atom name="C" type="protein-C" charge="0.5973" ssip_charge="0.0" fraction="0" isosurface="0"/>
      <Atom name="O" type="protein-O" charge="-0.5679" ssip_charge="0.0" fraction="0" isosurface="0"/>
      <Bond atomName1="N" atomName2="H"/>
      <Bond atomName1="N" atomName2="CA"/>
      <Bond atomName1="CA" atomName2="HA"/>
      <Bond atomName1="CA" atomName2="CB"/>
      <Bond atomName1="CA" atomName2="C"/>
      <Bond atomName1="CB" atomName2="HB2"/>
      <Bond atomName1="CB" atomName2="HB3"/>
      <Bond atomName1="CB" atomName2="CG"/>
      <Bond atomName1="CG" atomName2="HG"/>
      <Bond atomName1="CG" atomName2="CD1"/>
      <Bond atomName1="CG" atomName2="CD2"/>
      <Bond atomName1="CD1" atomName2="HD11"/>
      <Bond atomName1="CD1" atomName2="HD12"/>
      <Bond atomName1="CD1" atomName2="HD13"/>
      <Bond atomName1="CD2" atomName2="HD21"/>
      <Bond atomName1="CD2" atomName2="HD22"/>
      <Bond atomName1="CD2" atomName2="HD23"/>
      <Bond atomName1="C" atomName2="O"/>
      <ExternalBond atomName="N"/>
      <ExternalBond atomName="C"/>
      <Atom name="M9_H.soft" type="ssip" ssip_charge="0.34" mepsValue="0.059351" isosurface="0.0104" fraction="1.0"/>
      <VirtualSite atomName1="HB2" atomName2="CB" atomName3="CA" siteName="M9_H.soft" type="outOfPlane" weight12="-0.71" weight13="-0.04" weightCross="-0.2"/>
      <Atom name="M10_H.soft" type="ssip" ssip_charge="0.33" mepsValue="0.058394" isosurface="0.0104" fraction="1.0"/>
      <VirtualSite atomName1="HB3" atomName2="CB" atomName3="CA" siteName="M10_H.soft" type="outOfPlane" weight12="-0.81" weight13="0.03" weightCross="-0.2"/>
      <Atom name="M11_H.soft" type="ssip" ssip_charge="0.19" mepsValue="0.052921" isosurface="0.0104" fraction="1.0"/>
      <VirtualSite atomName1="HG" atomName2="CG" atomName3="CB" siteName="M11_H.soft" type="outOfPlane" weight12="-0.78" weight13="0.01" weightCross="0.3"/>
      <Atom name="M12_H.soft" type="ssip" ssip_charge="0.34" mepsValue="0.059086" isosurface="0.0104" fraction="1.0"/>
      <VirtualSite atomName1="HD21" atomName2="CD2" atomName3="CG" siteName="M12_H.soft" type="outOfPlane" weight12="-0.77" weight13="0.01" weightCross="-0.2"/>
      <Atom name="M13_H.soft" type="ssip" ssip_charge="0.34" mepsValue="0.059301" isosurface="0.0104" fraction="1.0"/>
      <VirtualSite atomName1="HD22" atomName2="CD2" atomName3="CG" siteName="M13_H.soft" type="outOfPlane" weight12="-0.82" weight13="0.04" weightCross="0.0"/>
      <Atom name="M14_H.soft" type="ssip" ssip_charge="0.33" mepsValue="0.058187" isosurface="0.0104" fraction="1.0"/>
      <VirtualSite atomName1="HD23" atomName2="CD2" atomName3="CG" siteName="M14_H.soft" type="outOfPlane" weight12="-0.75" weight13="-0.01" weightCross="0.3"/>
      <Atom name="M15_H.soft" type="ssip" ssip_charge="0.34" mepsValue="0.059016" isosurface="0.0104" fraction="1.0"/>
      <VirtualSite atomName1="HD13" atomName2="CD1" atomName3="CG" siteName="M15_H.soft" type="outOfPlane" weight12="-0.69" weight13="-0.05" weightCross="-0.1"/>
      <Atom name="M16_H.soft" type="ssip" ssip_charge="0.33" mepsValue="0.059366" isosurface="0.0104" fraction="1.0"/>
      <VirtualSite atomName1="HD12" atomName2="CD1" atomName3="CG" siteName="M16_H.soft" type="outOfPlane" weight12="-0.76" weight13="-0.0" weightCross="-0.0"/>
      <Atom name="M17_H.soft" type="ssip" ssip_charge="0.33" mepsValue="0.058227" isosurface="0.0104" fraction="1.0"/>
      <VirtualSite atomName1="HD11" atomName2="CD1" atomName3="CG" siteName="M17_H.soft" type="outOfPlane" weight12="-0.77" weight13="0.0" weightCross="-0.3"/>
      <Atom name="M27_N.pl3.am" type="ssip" ssip_charge="-0.38" mepsValue="-0.007476" isosurface="0.002" fraction="0.5"/>
      <VirtualSite atomName1="N" atomName2="CA" atomName3="H" siteName="M27_N.pl3.am" type="outOfPlane" weight12="0.04" weight13="0.55" weightCross="-13.7"/>
      <Atom name="M28_N.pl3.am" type="ssip" ssip_charge="-0.38" mepsValue="-0.007449" isosurface="0.002" fraction="0.5"/>
      <VirtualSite atomName1="N" atomName2="CA" atomName3="H" siteName="M28_N.pl3.am" type="outOfPlane" weight12="0.1" weight13="0.67" weightCross="13.4"/>
      <Atom name="M35_H.soft" type="ssip" ssip_charge="1.11" mepsValue="0.091093" isosurface="0.0104" fraction="1.0"/>
      <VirtualSite atomName1="HA" atomName2="CA" atomName3="N" siteName="M35_H.soft" type="outOfPlane" weight12="-0.84" weight13="0.06" weightCross="0.0"/>
      <Atom name="M36_H.N" type="ssip" ssip_charge="2.84" mepsValue="0.162927" isosurface="0.0104" fraction="1.0"/>
      <VirtualSite atomName1="H" atomName2="N" atomName3="CA" siteName="M36_H.N" type="outOfPlane" weight12="-0.59" weight13="-0.09" weightCross="0.1"/>
      <Atom name="M39_C.2" type="ssip" ssip_charge="-1.76" mepsValue="-0.034453" isosurface="0.002" fraction="0.5"/>
      <VirtualSite atomName1="C" atomName2="CA" atomName3="O" siteName="M39_C.2" type="outOfPlane" weight12="0.41" weight13="0.09" weightCross="10.8"/>
      <Atom name="M40_C.2" type="ssip" ssip_charge="-1.76" mepsValue="-0.03284" isosurface="0.002" fraction="0.5"/>
      <VirtualSite atomName1="C" atomName2="CA" atomName3="O" siteName="M40_C.2" type="outOfPlane" weight12="0.43" weight13="-0.01" weightCross="-10.6"/>
      <Atom name="M41_O.2.am" type="ssip" ssip_charge="-7.73" mepsValue="-0.08268" isosurface="0.0300" fraction="1.0"/>
      <VirtualSite atomName1="O" atomName2="C" atomName3="CA" siteName="M41_O.2.am" type="outOfPlane" weight12="-1.59" weight13="0.76" weightCross="0.4"/>
      <Atom name="M42_O.2.am" type="ssip" ssip_charge="-7.21" mepsValue="-0.076763" isosurface="0.0300" fraction="1.0"/>
      <VirtualSite atomName1="O" atomName2="C" atomName3="CA" siteName="M42_O.2.am" type="outOfPlane" weight12="0.67" weight13="-0.74" weightCross="0.3"/>
      <Atom name="M43_O.2.am" type="ssip" ssip_charge="-1.35" mepsValue="-0.026411" isosurface="0.002" fraction="0.5"/>
      <VirtualSite atomName1="O" atomName2="C" atomName3="CA" siteName="M43_O.2.am" type="outOfPlane" weight12="-0.33" weight13="-0.03" weightCross="-10.5"/>
      <Atom name="M44_O.2.am" type="ssip" ssip_charge="-1.35" mepsValue="-0.03406" isosurface="0.002" fraction="0.5"/>
      <VirtualSite atomName1="O" atomName2="C" atomName3="CA" siteName="M44_O.2.am" type="outOfPlane" weight12="-0.47" weight13="0.01" weightCross="10.3"/>
    </Residue>
    <Residue name="LYN">
      <Atom name="N" type="protein-N" charge="-0.4157" ssip_charge="0.0" fraction="0" isosurface="0"/>
      <Atom name="H" type="protein-H" charge="0.2719" ssip_charge="0.0" fraction="0" isosurface="0"/>
      <Atom name="CA" type="protein-CT" charge="-0.07206" ssip_charge="0.0" fraction="0" isosurface="0"/>
      <Atom name="HA" type="protein-H1" charge="0.0994" ssip_charge="0.0" fraction="0" isosurface="0"/>
      <Atom name="CB" type="protein-6k" charge="-0.04845" ssip_charge="0.0" fraction="0" isosurface="0"/>
      <Atom name="HB2" type="protein-HC" charge="0.034" ssip_charge="0.0" fraction="0" isosurface="0"/>
      <Atom name="HB3" type="protein-HC" charge="0.034" ssip_charge="0.0" fraction="0" isosurface="0"/>
      <Atom name="CG" type="protein-CT" charge="0.06612" ssip_charge="0.0" fraction="0" isosurface="0"/>
      <Atom name="HG2" type="protein-HC" charge="0.01041" ssip_charge="0.0" fraction="0" isosurface="0"/>
      <Atom name="HG3" type="protein-HC" charge="0.01041" ssip_charge="0.0" fraction="0" isosurface="0"/>
      <Atom name="CD" type="protein-CT" charge="-0.03768" ssip_charge="0.0" fraction="0" isosurface="0"/>
      <Atom name="HD2" type="protein-HC" charge="0.01155" ssip_charge="0.0" fraction="0" isosurface="0"/>
      <Atom name="HD3" type="protein-HC" charge="0.01155" ssip_charge="0.0" fraction="0" isosurface="0"/>
      <Atom name="CE" type="protein-CT" charge="0.32604" ssip_charge="0.0" fraction="0" isosurface="0"/>
      <Atom name="HE2" type="protein-HP" charge="-0.03358" ssip_charge="0.0" fraction="0" isosurface="0"/>
      <Atom name="HE3" type="protein-HP" charge="-0.03358" ssip_charge="0.0" fraction="0" isosurface="0"/>
      <Atom name="NZ" type="protein-N3" charge="-1.03581" ssip_charge="0.0" fraction="0" isosurface="0"/>
      <Atom name="HZ2" type="protein-H" charge="0.38604" ssip_charge="0.0" fraction="0" isosurface="0"/>
      <Atom name="HZ3" type="protein-H" charge="0.38604" ssip_charge="0.0" fraction="0" isosurface="0"/>
      <Atom name="C" type="protein-C" charge="0.5973" ssip_charge="0.0" fraction="0" isosurface="0"/>
      <Atom name="O" type="protein-O" charge="-0.5679" ssip_charge="0.0" fraction="0" isosurface="0"/>
      <Bond atomName1="N" atomName2="H"/>
      <Bond atomName1="N" atomName2="CA"/>
      <Bond atomName1="CA" atomName2="HA"/>
      <Bond atomName1="CA" atomName2="CB"/>
      <Bond atomName1="CA" atomName2="C"/>
      <Bond atomName1="CB" atomName2="HB2"/>
      <Bond atomName1="CB" atomName2="HB3"/>
      <Bond atomName1="CB" atomName2="CG"/>
      <Bond atomName1="CG" atomName2="HG2"/>
      <Bond atomName1="CG" atomName2="HG3"/>
      <Bond atomName1="CG" atomName2="CD"/>
      <Bond atomName1="CD" atomName2="HD2"/>
      <Bond atomName1="CD" atomName2="HD3"/>
      <Bond atomName1="CD" atomName2="CE"/>
      <Bond atomName1="CE" atomName2="HE2"/>
      <Bond atomName1="CE" atomName2="HE3"/>
      <Bond atomName1="CE" atomName2="NZ"/>
      <Bond atomName1="NZ" atomName2="HZ2"/>
      <Bond atomName1="NZ" atomName2="HZ3"/>
      <Bond atomName1="C" atomName2="O"/>
      <ExternalBond atomName="N"/>
      <ExternalBond atomName="C"/>
      <Atom name="M11_N.3.primary" type="ssip" ssip_charge="-7.96" mepsValue="-0.123605" isosurface="0.0300" fraction="1.0"/>
      <VirtualSite atomName1="NZ" atomName2="CE" atomName3="HZ3" siteName="M11_N.3.primary" type="outOfPlane" weight12="-0.42" weight13="-0.57" weightCross="-6.5"/>
      <Atom name="M12_H.soft" type="ssip" ssip_charge="0.33" mepsValue="0.059323" isosurface="0.0104" fraction="1.0"/>
      <VirtualSite atomName1="HB3" atomName2="CB" atomName3="CA" siteName="M12_H.soft" type="outOfPlane" weight12="-0.75" weight13="-0.01" weightCross="-0.5"/>
      <Atom name="M13_H.soft" type="ssip" ssip_charge="0.33" mepsValue="0.058214" isosurface="0.0104" fraction="1.0"/>
      <VirtualSite atomName1="HB2" atomName2="CB" atomName3="CA" siteName="M13_H.soft" type="outOfPlane" weight12="-0.73" weight13="-0.02" weightCross="0.4"/>
      <Atom name="M14_H.soft" type="ssip" ssip_charge="0.26" mepsValue="0.055444" isosurface="0.0104" fraction="1.0"/>
      <VirtualSite atomName1="HG3" atomName2="CG" atomName3="CB" siteName="M14_H.soft" type="outOfPlane" weight12="-0.77" weight13="0.0" weightCross="0.1"/>
      <Atom name="M15_H.soft" type="ssip" ssip_charge="0.27" mepsValue="0.056053" isosurface="0.0104" fraction="1.0"/>
      <VirtualSite atomName1="HG2" atomName2="CG" atomName3="CB" siteName="M15_H.soft" type="outOfPlane" weight12="-0.79" weight13="0.02" weightCross="-0.5"/>
      <Atom name="M16_H.soft" type="ssip" ssip_charge="0.19" mepsValue="0.056257" isosurface="0.0104" fraction="1.0"/>
      <VirtualSite atomName1="HD3" atomName2="CD" atomName3="CG" siteName="M16_H.soft" type="outOfPlane" weight12="-0.69" weight13="-0.05" weightCross="0.3"/>
      <Atom name="M17_H.soft" type="ssip" ssip_charge="0.14" mepsValue="0.049052" isosurface="0.0104" fraction="1.0"/>
      <VirtualSite atomName1="HD2" atomName2="CD" atomName3="CG" siteName="M17_H.soft" type="outOfPlane" weight12="-0.81" weight13="0.03" weightCross="-0.2"/>
      <Atom name="M18_H.soft" type="ssip" ssip_charge="0.24" mepsValue="0.051626" isosurface="0.0104" fraction="1.0"/>
      <VirtualSite atomName1="HE2" atomName2="CE" atomName3="CD" siteName="M18_H.soft" type="outOfPlane" weight12="-0.83" weight13="0.04" weightCross="-0.1"/>
      <Atom name="M19_H.soft" type="ssip" ssip_charge="0.27" mepsValue="0.057847" isosurface="0.0104" fraction="1.0"/>
      <VirtualSite atomName1="HE3" atomName2="CE" atomName3="CD" siteName="M19_H.soft" type="outOfPlane" weight12="-0.77" weight13="0.0" weightCross="-0.0"/>
      <Atom name="M20_H.N" type="ssip" ssip_charge="1.0" mepsValue="0.110108" isosurface="0.0104" fraction="1.0"/>
      <VirtualSite atomName1="HZ3" atomName2="NZ" atomName3="CE" siteName="M20_H.N" type="outOfPlane" weight12="-0.76" weight13="-0.01" weightCross="-0.3"/>
      <Atom name="M21_H.N" type="ssip" ssip_charge="0.99" mepsValue="0.109087" isosurface="0.0104" fraction="1.0"/>
      <VirtualSite atomName1="HZ2" atomName2="NZ" atomName3="CE" siteName="M21_H.N" type="outOfPlane" weight12="-0.9" weight13="0.09" weightCross="-0.3"/>
      <Atom name="M33_N.pl3.am" type="ssip" ssip_charge="-0.38" mepsValue="-0.007476" isosurface="0.002" fraction="0.5"/>
      <VirtualSite atomName1="N" atomName2="CA" atomName3="H" siteName="M33_N.pl3.am" type="outOfPlane" weight12="0.04" weight13="0.55" weightCross="-13.7"/>
      <Atom name="M34_N.pl3.am" type="ssip" ssip_charge="-0.38" mepsValue="-0.007449" isosurface="0.002" fraction="0.5"/>
      <VirtualSite atomName1="N" atomName2="CA" atomName3="H" siteName="M34_N.pl3.am" type="outOfPlane" weight12="0.1" weight13="0.66" weightCross="13.4"/>
      <Atom name="M41_H.soft" type="ssip" ssip_charge="0.65" mepsValue="0.071806" isosurface="0.0104" fraction="1.0"/>
      <VirtualSite atomName1="HA" atomName2="CA" atomName3="N" siteName="M41_H.soft" type="outOfPlane" weight12="-0.7" weight13="-0.04" weightCross="-0.6"/>
      <Atom name="M42_H.N" type="ssip" ssip_charge="2.84" mepsValue="0.162927" isosurface="0.0104" fraction="1.0"/>
      <VirtualSite atomName1="H" atomName2="N" atomName3="CA" siteName="M42_H.N" type="outOfPlane" weight12="-0.59" weight13="-0.09" weightCross="0.1"/>
      <Atom name="M45_C.2" type="ssip" ssip_charge="-1.76" mepsValue="-0.034453" isosurface="0.002" fraction="0.5"/>
      <VirtualSite atomName1="C" atomName2="CA" atomName3="O" siteName="M45_C.2" type="outOfPlane" weight12="0.41" weight13="0.09" weightCross="10.8"/>
      <Atom name="M46_C.2" type="ssip" ssip_charge="-1.76" mepsValue="-0.03284" isosurface="0.002" fraction="0.5"/>
      <VirtualSite atomName1="C" atomName2="CA" atomName3="O" siteName="M46_C.2" type="outOfPlane" weight12="0.43" weight13="-0.01" weightCross="-10.6"/>
      <Atom name="M47_O.2.am" type="ssip" ssip_charge="-7.73" mepsValue="-0.08268" isosurface="0.0300" fraction="1.0"/>
      <VirtualSite atomName1="O" atomName2="C" atomName3="CA" siteName="M47_O.2.am" type="outOfPlane" weight12="-1.59" weight13="0.76" weightCross="0.4"/>
      <Atom name="M48_O.2.am" type="ssip" ssip_charge="-7.21" mepsValue="-0.076763" isosurface="0.0300" fraction="1.0"/>
      <VirtualSite atomName1="O" atomName2="C" atomName3="CA" siteName="M48_O.2.am" type="outOfPlane" weight12="0.66" weight13="-0.74" weightCross="0.3"/>
      <Atom name="M49_O.2.am" type="ssip" ssip_charge="-1.35" mepsValue="-0.026411" isosurface="0.002" fraction="0.5"/>
      <VirtualSite atomName1="O" atomName2="C" atomName3="CA" siteName="M49_O.2.am" type="outOfPlane" weight12="-0.33" weight13="-0.03" weightCross="-10.5"/>
      <Atom name="M50_O.2.am" type="ssip" ssip_charge="-1.35" mepsValue="-0.03406" isosurface="0.002" fraction="0.5"/>
      <VirtualSite atomName1="O" atomName2="C" atomName3="CA" siteName="M50_O.2.am" type="outOfPlane" weight12="-0.47" weight13="0.01" weightCross="10.2"/>
    </Residue>
    <Residue name="LYS">
      <Atom name="N" type="protein-N" charge="-0.3479" ssip_charge="0.0" fraction="0" isosurface="0"/>
      <Atom name="H" type="protein-H" charge="0.2747" ssip_charge="0.0" fraction="0" isosurface="0"/>
      <Atom name="CA" type="protein-CT" charge="-0.24" ssip_charge="0.0" fraction="0" isosurface="0"/>
      <Atom name="HA" type="protein-H1" charge="0.1426" ssip_charge="0.0" fraction="0" isosurface="0"/>
      <Atom name="CB" type="protein-6K" charge="-0.0094" ssip_charge="0.0" fraction="0" isosurface="0"/>
      <Atom name="HB2" type="protein-HC" charge="0.0362" ssip_charge="0.0" fraction="0" isosurface="0"/>
      <Atom name="HB3" type="protein-HC" charge="0.0362" ssip_charge="0.0" fraction="0" isosurface="0"/>
      <Atom name="CG" type="protein-CT" charge="0.0187" ssip_charge="0.0" fraction="0" isosurface="0"/>
      <Atom name="HG2" type="protein-HC" charge="0.0103" ssip_charge="0.0" fraction="0" isosurface="0"/>
      <Atom name="HG3" type="protein-HC" charge="0.0103" ssip_charge="0.0" fraction="0" isosurface="0"/>
      <Atom name="CD" type="protein-CT" charge="-0.0479" ssip_charge="0.0" fraction="0" isosurface="0"/>
      <Atom name="HD2" type="protein-HC" charge="0.0621" ssip_charge="0.0" fraction="0" isosurface="0"/>
      <Atom name="HD3" type="protein-HC" charge="0.0621" ssip_charge="0.0" fraction="0" isosurface="0"/>
      <Atom name="CE" type="protein-CT" charge="-0.0143" ssip_charge="0.0" fraction="0" isosurface="0"/>
      <Atom name="HE2" type="protein-HP" charge="0.1135" ssip_charge="0.0" fraction="0" isosurface="0"/>
      <Atom name="HE3" type="protein-HP" charge="0.1135" ssip_charge="0.0" fraction="0" isosurface="0"/>
      <Atom name="NZ" type="protein-N3" charge="-0.3854" ssip_charge="0.0" fraction="0" isosurface="0"/>
      <Atom name="HZ1" type="protein-H" charge="0.34" ssip_charge="0.0" fraction="0" isosurface="0"/>
      <Atom name="HZ2" type="protein-H" charge="0.34" ssip_charge="0.0" fraction="0" isosurface="0"/>
      <Atom name="HZ3" type="protein-H" charge="0.34" ssip_charge="0.0" fraction="0" isosurface="0"/>
      <Atom name="C" type="protein-C" charge="0.7341" ssip_charge="0.0" fraction="0" isosurface="0"/>
      <Atom name="O" type="protein-O" charge="-0.5894" ssip_charge="0.0" fraction="0" isosurface="0"/>
      <Bond atomName1="N" atomName2="H"/>
      <Bond atomName1="N" atomName2="CA"/>
      <Bond atomName1="CA" atomName2="HA"/>
      <Bond atomName1="CA" atomName2="CB"/>
      <Bond atomName1="CA" atomName2="C"/>
      <Bond atomName1="CB" atomName2="HB2"/>
      <Bond atomName1="CB" atomName2="HB3"/>
      <Bond atomName1="CB" atomName2="CG"/>
      <Bond atomName1="CG" atomName2="HG2"/>
      <Bond atomName1="CG" atomName2="HG3"/>
      <Bond atomName1="CG" atomName2="CD"/>
      <Bond atomName1="CD" atomName2="HD2"/>
      <Bond atomName1="CD" atomName2="HD3"/>
      <Bond atomName1="CD" atomName2="CE"/>
      <Bond atomName1="CE" atomName2="HE2"/>
      <Bond atomName1="CE" atomName2="HE3"/>
      <Bond atomName1="CE" atomName2="NZ"/>
      <Bond atomName1="NZ" atomName2="HZ1"/>
      <Bond atomName1="NZ" atomName2="HZ2"/>
      <Bond atomName1="NZ" atomName2="HZ3"/>
      <Bond atomName1="C" atomName2="O"/>
      <ExternalBond atomName="N"/>
      <ExternalBond atomName="C"/>
      <Atom name="M6_H.soft" type="ssip" ssip_charge="0.33" mepsValue="0.059102" isosurface="0.0104" fraction="1.0"/>
      <VirtualSite atomName1="HB3" atomName2="CB" atomName3="CA" siteName="M6_H.soft" type="outOfPlane" weight12="-0.77" weight13="0.01" weightCross="-0.3"/>
      <Atom name="M7_H.soft" type="ssip" ssip_charge="0.33" mepsValue="0.058409" isosurface="0.0104" fraction="1.0"/>
      <VirtualSite atomName1="HB2" atomName2="CB" atomName3="CA" siteName="M7_H.soft" type="outOfPlane" weight12="-0.78" weight13="0.02" weightCross="0.5"/>
      <Atom name="M8_H.soft" type="ssip" ssip_charge="0.24" mepsValue="0.054473" isosurface="0.0104" fraction="1.0"/>
      <VirtualSite atomName1="HG3" atomName2="CG" atomName3="CB" siteName="M8_H.soft" type="outOfPlane" weight12="-0.72" weight13="-0.03" weightCross="1.0"/>
      <Atom name="M9_H.soft" type="ssip" ssip_charge="0.25" mepsValue="0.05531" isosurface="0.0104" fraction="1.0"/>
      <VirtualSite atomName1="HG2" atomName2="CG" atomName3="CB" siteName="M9_H.soft" type="outOfPlane" weight12="-0.77" weight13="-0.0" weightCross="0.0"/>
      <Atom name="M10_H.soft" type="ssip" ssip_charge="0.33" mepsValue="0.058626" isosurface="0.0104" fraction="1.0"/>
      <VirtualSite atomName1="HD3" atomName2="CD" atomName3="CG" siteName="M10_H.soft" type="outOfPlane" weight12="-0.82" weight13="0.04" weightCross="-0.2"/>
      <Atom name="M11_H.soft" type="ssip" ssip_charge="0.33" mepsValue="0.058435" isosurface="0.0104" fraction="1.0"/>
      <VirtualSite atomName1="HD2" atomName2="CD" atomName3="CG" siteName="M11_H.soft" type="outOfPlane" weight12="-0.87" weight13="0.07" weightCross="0.1"/>
      <Atom name="M18_N.pl3.am" type="ssip" ssip_charge="-0.38" mepsValue="-0.007476" isosurface="0.002" fraction="0.5"/>
      <VirtualSite atomName1="N" atomName2="H" atomName3="CA" siteName="M18_N.pl3.am" type="outOfPlane" weight12="0.62" weight13="0.05" weightCross="12.8"/>
      <Atom name="M19_N.pl3.am" type="ssip" ssip_charge="-0.38" mepsValue="-0.007449" isosurface="0.002" fraction="0.5"/>
      <VirtualSite atomName1="N" atomName2="H" atomName3="CA" siteName="M19_N.pl3.am" type="outOfPlane" weight12="0.53" weight13="0.05" weightCross="-13.0"/>
      <Atom name="M26_H.soft" type="ssip" ssip_charge="0.64" mepsValue="0.071683" isosurface="0.0104" fraction="1.0"/>
      <VirtualSite atomName1="HA" atomName2="CA" atomName3="N" siteName="M26_H.soft" type="outOfPlane" weight12="-0.59" weight13="-0.1" weightCross="0.7"/>
      <Atom name="M27_H.N" type="ssip" ssip_charge="2.84" mepsValue="0.162927" isosurface="0.0104" fraction="1.0"/>
      <VirtualSite atomName1="H" atomName2="N" atomName3="CA" siteName="M27_H.N" type="outOfPlane" weight12="-0.59" weight13="-0.09" weightCross="0.1"/>
      <Atom name="M30_C.2" type="ssip" ssip_charge="-1.76" mepsValue="-0.034453" isosurface="0.002" fraction="0.5"/>
      <VirtualSite atomName1="C" atomName2="CA" atomName3="O" siteName="M30_C.2" type="outOfPlane" weight12="0.41" weight13="0.09" weightCross="10.8"/>
      <Atom name="M31_C.2" type="ssip" ssip_charge="-1.76" mepsValue="-0.03284" isosurface="0.002" fraction="0.5"/>
      <VirtualSite atomName1="C" atomName2="CA" atomName3="O" siteName="M31_C.2" type="outOfPlane" weight12="0.43" weight13="-0.01" weightCross="-10.6"/>
      <Atom name="M32_O.2.am" type="ssip" ssip_charge="-7.73" mepsValue="-0.08268" isosurface="0.0300" fraction="1.0"/>
      <VirtualSite atomName1="O" atomName2="C" atomName3="CA" siteName="M32_O.2.am" type="outOfPlane" weight12="-1.59" weight13="0.76" weightCross="0.4"/>
      <Atom name="M33_O.2.am" type="ssip" ssip_charge="-7.21" mepsValue="-0.076763" isosurface="0.0300" fraction="1.0"/>
      <VirtualSite atomName1="O" atomName2="C" atomName3="CA" siteName="M33_O.2.am" type="outOfPlane" weight12="0.66" weight13="-0.74" weightCross="0.3"/>
      <Atom name="M34_O.2.am" type="ssip" ssip_charge="-1.35" mepsValue="-0.026411" isosurface="0.002" fraction="0.5"/>
      <VirtualSite atomName1="O" atomName2="C" atomName3="CA" siteName="M34_O.2.am" type="outOfPlane" weight12="-0.33" weight13="-0.03" weightCross="-10.5"/>
      <Atom name="M35_O.2.am" type="ssip" ssip_charge="-1.35" mepsValue="-0.03406" isosurface="0.002" fraction="0.5"/>
      <VirtualSite atomName1="O" atomName2="C" atomName3="CA" siteName="M35_O.2.am" type="outOfPlane" weight12="-0.47" weight13="0.01" weightCross="10.2"/>
      <Atom name="M47_H.N" type="ssip" ssip_charge="2.7000" mepsValue="0.059044" isosurface="0.0104" fraction="1.0"/>
      <VirtualSite atomName1="HZ3" atomName2="NZ" atomName3="CE" siteName="M47_H.N" type="outOfPlane" weight12="-0.8" weight13="0.03" weightCross="-0.4"/>
      <Atom name="M48_H.N" type="ssip" ssip_charge="2.7000" mepsValue="0.059294" isosurface="0.0104" fraction="1.0"/>
      <VirtualSite atomName1="HZ1" atomName2="NZ" atomName3="CE" siteName="M48_H.N" type="outOfPlane" weight12="-0.8" weight13="0.03" weightCross="-0.3"/>
      <Atom name="M49_H.N" type="ssip" ssip_charge="2.7000" mepsValue="0.058746" isosurface="0.0104" fraction="1.0"/>
      <VirtualSite atomName1="HZ2" atomName2="NZ" atomName3="CE" siteName="M49_H.N" type="outOfPlane" weight12="-0.71" weight13="-0.04" weightCross="-0.4"/>
      <Atom name="M50_H.soft" type="ssip" ssip_charge="0.35" mepsValue="0.059294" isosurface="0.0104" fraction="1.0"/>
      <VirtualSite atomName1="HE3" atomName2="CE" atomName3="CD" siteName="M50_H.soft" type="outOfPlane" weight12="-0.71" weight13="-0.04" weightCross="0.0"/>
      <Atom name="M51_H.soft" type="ssip" ssip_charge="0.35" mepsValue="0.059294" isosurface="0.0104" fraction="1.0"/>
      <VirtualSite atomName1="HE2" atomName2="CE" atomName3="CD" siteName="M51_H.soft" type="outOfPlane" weight12="-0.78" weight13="0.01" weightCross="-0.3"/>
    </Residue>
    <Residue name="MET">
      <Atom name="N" type="protein-N" charge="-0.4157" ssip_charge="0.0" fraction="0" isosurface="0"/>
      <Atom name="H" type="protein-H" charge="0.2719" ssip_charge="0.0" fraction="0" isosurface="0"/>
      <Atom name="CA" type="protein-CT" charge="-0.0237" ssip_charge="0.0" fraction="0" isosurface="0"/>
      <Atom name="HA" type="protein-H1" charge="0.088" ssip_charge="0.0" fraction="0" isosurface="0"/>
      <Atom name="CB" type="protein-6M" charge="0.0342" ssip_charge="0.0" fraction="0" isosurface="0"/>
      <Atom name="HB2" type="protein-HC" charge="0.0241" ssip_charge="0.0" fraction="0" isosurface="0"/>
      <Atom name="HB3" type="protein-HC" charge="0.0241" ssip_charge="0.0" fraction="0" isosurface="0"/>
      <Atom name="CG" type="protein-CT" charge="0.0018" ssip_charge="0.0" fraction="0" isosurface="0"/>
      <Atom name="HG2" type="protein-H1" charge="0.044" ssip_charge="0.0" fraction="0" isosurface="0"/>
      <Atom name="HG3" type="protein-H1" charge="0.044" ssip_charge="0.0" fraction="0" isosurface="0"/>
      <Atom name="SD" type="protein-S" charge="-0.2737" ssip_charge="0.0" fraction="0" isosurface="0"/>
      <Atom name="CE" type="protein-CT" charge="-0.0536" ssip_charge="0.0" fraction="0" isosurface="0"/>
      <Atom name="HE1" type="protein-H1" charge="0.0684" ssip_charge="0.0" fraction="0" isosurface="0"/>
      <Atom name="HE2" type="protein-H1" charge="0.0684" ssip_charge="0.0" fraction="0" isosurface="0"/>
      <Atom name="HE3" type="protein-H1" charge="0.0684" ssip_charge="0.0" fraction="0" isosurface="0"/>
      <Atom name="C" type="protein-C" charge="0.5973" ssip_charge="0.0" fraction="0" isosurface="0"/>
      <Atom name="O" type="protein-O" charge="-0.5679" ssip_charge="0.0" fraction="0" isosurface="0"/>
      <Bond atomName1="N" atomName2="H"/>
      <Bond atomName1="N" atomName2="CA"/>
      <Bond atomName1="CA" atomName2="HA"/>
      <Bond atomName1="CA" atomName2="CB"/>
      <Bond atomName1="CA" atomName2="C"/>
      <Bond atomName1="CB" atomName2="HB2"/>
      <Bond atomName1="CB" atomName2="HB3"/>
      <Bond atomName1="CB" atomName2="CG"/>
      <Bond atomName1="CG" atomName2="HG2"/>
      <Bond atomName1="CG" atomName2="HG3"/>
      <Bond atomName1="CG" atomName2="SD"/>
      <Bond atomName1="SD" atomName2="CE"/>
      <Bond atomName1="CE" atomName2="HE1"/>
      <Bond atomName1="CE" atomName2="HE2"/>
      <Bond atomName1="CE" atomName2="HE3"/>
      <Bond atomName1="C" atomName2="O"/>
      <ExternalBond atomName="N"/>
      <ExternalBond atomName="C"/>
      <Atom name="M11_S.3" type="ssip" ssip_charge="-3.5" mepsValue="-0.04746" isosurface="0.002" fraction="1.0"/>
      <VirtualSite atomName1="SD" atomName2="CG" atomName3="CE" siteName="M11_S.3" type="outOfPlane" weight12="-0.45" weight13="-0.42" weightCross="5.5"/>
      <Atom name="M12_S.3" type="ssip" ssip_charge="-3.5" mepsValue="-0.047391" isosurface="0.002" fraction="1.0"/>
      <VirtualSite atomName1="SD" atomName2="CG" atomName3="CE" siteName="M12_S.3" type="outOfPlane" weight12="-0.42" weight13="-0.4" weightCross="-5.6"/>
      <Atom name="M13_S.3" type="ssip" ssip_charge="0.0" mepsValue="0.066352" isosurface="0.002" fraction="0.75"/>
      <VirtualSite atomName1="SD" atomName2="CG" atomName3="CE" siteName="M13_S.3" type="outOfPlane" weight12="0.17" weight13="-0.75" weightCross="-0.0"/>
      <Atom name="M14_S.3" type="ssip" ssip_charge="0.0" mepsValue="0.067038" isosurface="0.002" fraction="0.75"/>
      <VirtualSite atomName1="SD" atomName2="CG" atomName3="CE" siteName="M14_S.3" type="outOfPlane" weight12="-0.75" weight13="0.14" weightCross="0.2"/>
      <Atom name="M15_H.soft" type="ssip" ssip_charge="0.53" mepsValue="0.069274" isosurface="0.0104" fraction="1.0"/>
      <VirtualSite atomName1="HB3" atomName2="CB" atomName3="CA" siteName="M15_H.soft" type="outOfPlane" weight12="-0.71" weight13="-0.02" weightCross="1.2"/>
      <Atom name="M16_H.soft" type="ssip" ssip_charge="0.51" mepsValue="0.065076" isosurface="0.0104" fraction="1.0"/>
      <VirtualSite atomName1="HB2" atomName2="CB" atomName3="CA" siteName="M16_H.soft" type="outOfPlane" weight12="-0.77" weight13="0.01" weightCross="0.1"/>
      <Atom name="M17_H.soft" type="ssip" ssip_charge="0.65" mepsValue="0.071985" isosurface="0.0104" fraction="1.0"/>
      <VirtualSite atomName1="HG3" atomName2="CG" atomName3="CB" siteName="M17_H.soft" type="outOfPlane" weight12="-0.78" weight13="0.02" weightCross="0.4"/>
      <Atom name="M18_H.soft" type="ssip" ssip_charge="0.65" mepsValue="0.072169" isosurface="0.0104" fraction="1.0"/>
      <VirtualSite atomName1="HG2" atomName2="CG" atomName3="CB" siteName="M18_H.soft" type="outOfPlane" weight12="-0.77" weight13="0.01" weightCross="-0.4"/>
      <Atom name="M19_H.soft" type="ssip" ssip_charge="0.81" mepsValue="0.076966" isosurface="0.0104" fraction="1.0"/>
      <VirtualSite atomName1="HE3" atomName2="CE" atomName3="SD" siteName="M19_H.soft" type="outOfPlane" weight12="-0.71" weight13="-0.03" weightCross="0.2"/>
      <Atom name="M20_H.soft" type="ssip" ssip_charge="0.82" mepsValue="0.076914" isosurface="0.0104" fraction="1.0"/>
      <VirtualSite atomName1="HE2" atomName2="CE" atomName3="SD" siteName="M20_H.soft" type="outOfPlane" weight12="-0.74" weight13="-0.0" weightCross="-0.7"/>
      <Atom name="M21_H.soft" type="ssip" ssip_charge="0.84" mepsValue="0.08169" isosurface="0.0104" fraction="1.0"/>
      <VirtualSite atomName1="HE1" atomName2="CE" atomName3="SD" siteName="M21_H.soft" type="outOfPlane" weight12="-0.74" weight13="-0.01" weightCross="0.2"/>
      <Atom name="M33_N.pl3.am" type="ssip" ssip_charge="-0.38" mepsValue="-0.007476" isosurface="0.002" fraction="0.5"/>
      <VirtualSite atomName1="N" atomName2="CA" atomName3="H" siteName="M33_N.pl3.am" type="outOfPlane" weight12="0.04" weight13="0.55" weightCross="-13.7"/>
      <Atom name="M34_N.pl3.am" type="ssip" ssip_charge="-0.38" mepsValue="-0.007449" isosurface="0.002" fraction="0.5"/>
      <VirtualSite atomName1="N" atomName2="CA" atomName3="H" siteName="M34_N.pl3.am" type="outOfPlane" weight12="0.1" weight13="0.67" weightCross="13.4"/>
      <Atom name="M41_H.soft" type="ssip" ssip_charge="1.11" mepsValue="0.091093" isosurface="0.0104" fraction="1.0"/>
      <VirtualSite atomName1="HA" atomName2="CA" atomName3="N" siteName="M41_H.soft" type="outOfPlane" weight12="-0.84" weight13="0.06" weightCross="0.0"/>
      <Atom name="M42_H.N" type="ssip" ssip_charge="2.84" mepsValue="0.162927" isosurface="0.0104" fraction="1.0"/>
      <VirtualSite atomName1="H" atomName2="N" atomName3="CA" siteName="M42_H.N" type="outOfPlane" weight12="-0.59" weight13="-0.09" weightCross="0.1"/>
      <Atom name="M45_C.2" type="ssip" ssip_charge="-1.76" mepsValue="-0.034453" isosurface="0.002" fraction="0.5"/>
      <VirtualSite atomName1="C" atomName2="CA" atomName3="O" siteName="M45_C.2" type="outOfPlane" weight12="0.41" weight13="0.09" weightCross="10.8"/>
      <Atom name="M46_C.2" type="ssip" ssip_charge="-1.76" mepsValue="-0.03284" isosurface="0.002" fraction="0.5"/>
      <VirtualSite atomName1="C" atomName2="CA" atomName3="O" siteName="M46_C.2" type="outOfPlane" weight12="0.43" weight13="-0.01" weightCross="-10.6"/>
      <Atom name="M47_O.2.am" type="ssip" ssip_charge="-7.73" mepsValue="-0.08268" isosurface="0.0300" fraction="1.0"/>
      <VirtualSite atomName1="O" atomName2="C" atomName3="CA" siteName="M47_O.2.am" type="outOfPlane" weight12="-1.59" weight13="0.76" weightCross="0.4"/>
      <Atom name="M48_O.2.am" type="ssip" ssip_charge="-7.21" mepsValue="-0.076763" isosurface="0.0300" fraction="1.0"/>
      <VirtualSite atomName1="O" atomName2="C" atomName3="CA" siteName="M48_O.2.am" type="outOfPlane" weight12="0.67" weight13="-0.74" weightCross="0.3"/>
      <Atom name="M49_O.2.am" type="ssip" ssip_charge="-1.35" mepsValue="-0.026411" isosurface="0.002" fraction="0.5"/>
      <VirtualSite atomName1="O" atomName2="C" atomName3="CA" siteName="M49_O.2.am" type="outOfPlane" weight12="-0.33" weight13="-0.03" weightCross="-10.5"/>
      <Atom name="M50_O.2.am" type="ssip" ssip_charge="-1.35" mepsValue="-0.03406" isosurface="0.002" fraction="0.5"/>
      <VirtualSite atomName1="O" atomName2="C" atomName3="CA" siteName="M50_O.2.am" type="outOfPlane" weight12="-0.47" weight13="0.01" weightCross="10.3"/>
    </Residue>
    <Residue name="PHE">
      <Atom name="N" type="protein-N" charge="-0.4157" ssip_charge="0.0" fraction="0" isosurface="0"/>
      <Atom name="H" type="protein-H" charge="0.2719" ssip_charge="0.0" fraction="0" isosurface="0"/>
      <Atom name="CA" type="protein-CT" charge="-0.0024" ssip_charge="0.0" fraction="0" isosurface="0"/>
      <Atom name="HA" type="protein-H1" charge="0.0978" ssip_charge="0.0" fraction="0" isosurface="0"/>
      <Atom name="CB" type="protein-6F" charge="-0.0343" ssip_charge="0.0" fraction="0" isosurface="0"/>
      <Atom name="HB2" type="protein-HC" charge="0.0295" ssip_charge="0.0" fraction="0" isosurface="0"/>
      <Atom name="HB3" type="protein-HC" charge="0.0295" ssip_charge="0.0" fraction="0" isosurface="0"/>
      <Atom name="CG" type="protein-CA" charge="0.0118" ssip_charge="0.0" fraction="0" isosurface="0"/>
      <Atom name="CD1" type="protein-CA" charge="-0.1256" ssip_charge="0.0" fraction="0" isosurface="0"/>
      <Atom name="HD1" type="protein-HA" charge="0.133" ssip_charge="0.0" fraction="0" isosurface="0"/>
      <Atom name="CE1" type="protein-CA" charge="-0.1704" ssip_charge="0.0" fraction="0" isosurface="0"/>
      <Atom name="HE1" type="protein-HA" charge="0.143" ssip_charge="0.0" fraction="0" isosurface="0"/>
      <Atom name="CZ" type="protein-CA" charge="-0.1072" ssip_charge="0.0" fraction="0" isosurface="0"/>
      <Atom name="HZ" type="protein-HA" charge="0.1297" ssip_charge="0.0" fraction="0" isosurface="0"/>
      <Atom name="CE2" type="protein-CA" charge="-0.1704" ssip_charge="0.0" fraction="0" isosurface="0"/>
      <Atom name="HE2" type="protein-HA" charge="0.143" ssip_charge="0.0" fraction="0" isosurface="0"/>
      <Atom name="CD2" type="protein-CA" charge="-0.1256" ssip_charge="0.0" fraction="0" isosurface="0"/>
      <Atom name="HD2" type="protein-HA" charge="0.133" ssip_charge="0.0" fraction="0" isosurface="0"/>
      <Atom name="C" type="protein-C" charge="0.5973" ssip_charge="0.0" fraction="0" isosurface="0"/>
      <Atom name="O" type="protein-O" charge="-0.5679" ssip_charge="0.0" fraction="0" isosurface="0"/>
      <Bond atomName1="N" atomName2="H"/>
      <Bond atomName1="N" atomName2="CA"/>
      <Bond atomName1="CA" atomName2="HA"/>
      <Bond atomName1="CA" atomName2="CB"/>
      <Bond atomName1="CA" atomName2="C"/>
      <Bond atomName1="CB" atomName2="HB2"/>
      <Bond atomName1="CB" atomName2="HB3"/>
      <Bond atomName1="CB" atomName2="CG"/>
      <Bond atomName1="CG" atomName2="CD1"/>
      <Bond atomName1="CG" atomName2="CD2"/>
      <Bond atomName1="CD1" atomName2="HD1"/>
      <Bond atomName1="CD1" atomName2="CE1"/>
      <Bond atomName1="CE1" atomName2="HE1"/>
      <Bond atomName1="CE1" atomName2="CZ"/>
      <Bond atomName1="CZ" atomName2="HZ"/>
      <Bond atomName1="CZ" atomName2="CE2"/>
      <Bond atomName1="CE2" atomName2="HE2"/>
      <Bond atomName1="CE2" atomName2="CD2"/>
      <Bond atomName1="CD2" atomName2="HD2"/>
      <Bond atomName1="C" atomName2="O"/>
      <ExternalBond atomName="N"/>
      <ExternalBond atomName="C"/>
      <Atom name="M19_C.ar" type="ssip" ssip_charge="-1.44" mepsValue="-0.028272" isosurface="0.002" fraction="0.5"/>
      <VirtualSite atomName1="CG" atomName2="CB" atomName3="CD2" siteName="M19_C.ar" type="outOfPlane" weight12="0.05" weight13="0.01" weightCross="9.7"/>
      <Atom name="M20_C.ar" type="ssip" ssip_charge="-1.44" mepsValue="-0.028188" isosurface="0.002" fraction="0.5"/>
      <VirtualSite atomName1="CG" atomName2="CB" atomName3="CD2" siteName="M20_C.ar" type="outOfPlane" weight12="0.09" weight13="0.01" weightCross="-9.6"/>
      <Atom name="M21_C.ar" type="ssip" ssip_charge="-1.52" mepsValue="-0.029809" isosurface="0.002" fraction="0.5"/>
      <VirtualSite atomName1="CD1" atomName2="CG" atomName3="CE1" siteName="M21_C.ar" type="outOfPlane" weight12="-0.48" weight13="-0.48" weightCross="9.8"/>
      <Atom name="M22_C.ar" type="ssip" ssip_charge="-1.52" mepsValue="-0.029863" isosurface="0.002" fraction="0.5"/>
      <VirtualSite atomName1="CD1" atomName2="CG" atomName3="CE1" siteName="M22_C.ar" type="outOfPlane" weight12="-0.44" weight13="-0.41" weightCross="-10.0"/>
      <Atom name="M23_C.ar" type="ssip" ssip_charge="-1.53" mepsValue="-0.029983" isosurface="0.002" fraction="0.5"/>
      <VirtualSite atomName1="CD2" atomName2="CG" atomName3="CE2" siteName="M23_C.ar" type="outOfPlane" weight12="-0.35" weight13="-0.32" weightCross="10.2"/>
      <Atom name="M24_C.ar" type="ssip" ssip_charge="-1.53" mepsValue="-0.029834" isosurface="0.002" fraction="0.5"/>
      <VirtualSite atomName1="CD2" atomName2="CG" atomName3="CE2" siteName="M24_C.ar" type="outOfPlane" weight12="-0.48" weight13="-0.5" weightCross="-9.8"/>
      <Atom name="M25_C.ar" type="ssip" ssip_charge="-1.56" mepsValue="-0.030493" isosurface="0.002" fraction="0.5"/>
      <VirtualSite atomName1="CE2" atomName2="CD2" atomName3="CZ" siteName="M25_C.ar" type="outOfPlane" weight12="-0.44" weight13="-0.47" weightCross="9.8"/>
      <Atom name="M26_C.ar" type="ssip" ssip_charge="-1.56" mepsValue="-0.030473" isosurface="0.002" fraction="0.5"/>
      <VirtualSite atomName1="CE2" atomName2="CD2" atomName3="CZ" siteName="M26_C.ar" type="outOfPlane" weight12="-0.5" weight13="-0.44" weightCross="-9.7"/>
      <Atom name="M27_C.ar" type="ssip" ssip_charge="-1.55" mepsValue="-0.030295" isosurface="0.002" fraction="0.5"/>
      <VirtualSite atomName1="CE1" atomName2="CZ" atomName3="CD1" siteName="M27_C.ar" type="outOfPlane" weight12="-0.52" weight13="-0.53" weightCross="-9.6"/>
      <Atom name="M28_C.ar" type="ssip" ssip_charge="-1.55" mepsValue="-0.030294" isosurface="0.002" fraction="0.5"/>
      <VirtualSite atomName1="CE1" atomName2="CZ" atomName3="CD1" siteName="M28_C.ar" type="outOfPlane" weight12="-0.38" weight13="-0.4" weightCross="10.0"/>
      <Atom name="M29_C.ar" type="ssip" ssip_charge="-1.56" mepsValue="-0.030513" isosurface="0.002" fraction="0.5"/>
      <VirtualSite atomName1="CZ" atomName2="CE2" atomName3="CE1" siteName="M29_C.ar" type="outOfPlane" weight12="-0.48" weight13="-0.49" weightCross="-9.6"/>
      <Atom name="M30_C.ar" type="ssip" ssip_charge="-1.56" mepsValue="-0.030526" isosurface="0.002" fraction="0.5"/>
      <VirtualSite atomName1="CZ" atomName2="CE2" atomName3="CE1" siteName="M30_C.ar" type="outOfPlane" weight12="-0.5" weight13="-0.45" weightCross="9.6"/>
      <Atom name="M31_H.soft" type="ssip" ssip_charge="0.68" mepsValue="0.073479" isosurface="0.0104" fraction="1.0"/>
      <VirtualSite atomName1="HD1" atomName2="CD1" atomName3="CG" siteName="M31_H.soft" type="outOfPlane" weight12="-0.69" weight13="-0.05" weightCross="-0.1"/>
      <Atom name="M32_H.soft" type="ssip" ssip_charge="0.71" mepsValue="0.074352" isosurface="0.0104" fraction="1.0"/>
      <VirtualSite atomName1="HE2" atomName2="CE2" atomName3="CD2" siteName="M32_H.soft" type="outOfPlane" weight12="-0.73" weight13="-0.02" weightCross="0.2"/>
      <Atom name="M33_H.soft" type="ssip" ssip_charge="0.7" mepsValue="0.074263" isosurface="0.0104" fraction="1.0"/>
      <VirtualSite atomName1="HE1" atomName2="CE1" atomName3="CZ" siteName="M33_H.soft" type="outOfPlane" weight12="-0.79" weight13="0.02" weightCross="0.1"/>
      <Atom name="M34_H.soft" type="ssip" ssip_charge="0.69" mepsValue="0.073707" isosurface="0.0104" fraction="1.0"/>
      <VirtualSite atomName1="HZ" atomName2="CZ" atomName3="CE2" siteName="M34_H.soft" type="outOfPlane" weight12="-0.75" weight13="-0.01" weightCross="-0.2"/>
      <Atom name="M35_H.soft" type="ssip" ssip_charge="0.57" mepsValue="0.068353" isosurface="0.0104" fraction="1.0"/>
      <VirtualSite atomName1="HB3" atomName2="CB" atomName3="CA" siteName="M35_H.soft" type="outOfPlane" weight12="-0.74" weight13="-0.01" weightCross="-0.8"/>
      <Atom name="M36_H.soft" type="ssip" ssip_charge="0.57" mepsValue="0.068944" isosurface="0.0104" fraction="1.0"/>
      <VirtualSite atomName1="HB2" atomName2="CB" atomName3="CA" siteName="M36_H.soft" type="outOfPlane" weight12="-0.82" weight13="0.05" weightCross="-0.2"/>
      <Atom name="M37_H.soft" type="ssip" ssip_charge="0.68" mepsValue="0.073051" isosurface="0.0104" fraction="1.0"/>
      <VirtualSite atomName1="HD2" atomName2="CD2" atomName3="CG" siteName="M37_H.soft" type="outOfPlane" weight12="-0.95" weight13="0.12" weightCross="0.2"/>
      <Atom name="M57_N.pl3.am" type="ssip" ssip_charge="-0.38" mepsValue="-0.007476" isosurface="0.002" fraction="0.5"/>
      <VirtualSite atomName1="N" atomName2="CA" atomName3="H" siteName="M57_N.pl3.am" type="outOfPlane" weight12="0.04" weight13="0.55" weightCross="-13.7"/>
      <Atom name="M58_N.pl3.am" type="ssip" ssip_charge="-0.38" mepsValue="-0.007449" isosurface="0.002" fraction="0.5"/>
      <VirtualSite atomName1="N" atomName2="CA" atomName3="H" siteName="M58_N.pl3.am" type="outOfPlane" weight12="0.1" weight13="0.67" weightCross="13.4"/>
      <Atom name="M65_H.soft" type="ssip" ssip_charge="0.64" mepsValue="0.071683" isosurface="0.0104" fraction="1.0"/>
      <VirtualSite atomName1="HA" atomName2="CA" atomName3="N" siteName="M65_H.soft" type="outOfPlane" weight12="-0.59" weight13="-0.1" weightCross="0.7"/>
      <Atom name="M66_H.N" type="ssip" ssip_charge="2.84" mepsValue="0.162927" isosurface="0.0104" fraction="1.0"/>
      <VirtualSite atomName1="H" atomName2="N" atomName3="CA" siteName="M66_H.N" type="outOfPlane" weight12="-0.59" weight13="-0.09" weightCross="0.1"/>
      <Atom name="M69_C.2" type="ssip" ssip_charge="-1.76" mepsValue="-0.034453" isosurface="0.002" fraction="0.5"/>
      <VirtualSite atomName1="C" atomName2="CA" atomName3="O" siteName="M69_C.2" type="outOfPlane" weight12="0.41" weight13="0.09" weightCross="10.7"/>
      <Atom name="M70_C.2" type="ssip" ssip_charge="-1.76" mepsValue="-0.03284" isosurface="0.002" fraction="0.5"/>
      <VirtualSite atomName1="C" atomName2="CA" atomName3="O" siteName="M70_C.2" type="outOfPlane" weight12="0.43" weight13="-0.01" weightCross="-10.6"/>
      <Atom name="M71_O.2.am" type="ssip" ssip_charge="-7.73" mepsValue="-0.08268" isosurface="0.0300" fraction="1.0"/>
      <VirtualSite atomName1="O" atomName2="C" atomName3="CA" siteName="M71_O.2.am" type="outOfPlane" weight12="-1.58" weight13="0.76" weightCross="0.4"/>
      <Atom name="M72_O.2.am" type="ssip" ssip_charge="-7.21" mepsValue="-0.076763" isosurface="0.0300" fraction="1.0"/>
      <VirtualSite atomName1="O" atomName2="C" atomName3="CA" siteName="M72_O.2.am" type="outOfPlane" weight12="0.66" weight13="-0.73" weightCross="0.3"/>
      <Atom name="M73_O.2.am" type="ssip" ssip_charge="-1.35" mepsValue="-0.026411" isosurface="0.002" fraction="0.5"/>
      <VirtualSite atomName1="O" atomName2="C" atomName3="CA" siteName="M73_O.2.am" type="outOfPlane" weight12="-0.33" weight13="-0.03" weightCross="-10.4"/>
      <Atom name="M74_O.2.am" type="ssip" ssip_charge="-1.35" mepsValue="-0.03406" isosurface="0.002" fraction="0.5"/>
      <VirtualSite atomName1="O" atomName2="C" atomName3="CA" siteName="M74_O.2.am" type="outOfPlane" weight12="-0.47" weight13="0.01" weightCross="10.2"/>
    </Residue>
    <Residue name="PRO">
      <Atom name="N" type="protein-N" charge="-0.2548" ssip_charge="0.0" fraction="0" isosurface="0"/>
      <Atom name="CD" type="protein-CT" charge="0.0192" ssip_charge="0.0" fraction="0" isosurface="0"/>
      <Atom name="HD2" type="protein-H1" charge="0.0391" ssip_charge="0.0" fraction="0" isosurface="0"/>
      <Atom name="HD3" type="protein-H1" charge="0.0391" ssip_charge="0.0" fraction="0" isosurface="0"/>
      <Atom name="CG" type="protein-CT" charge="0.0189" ssip_charge="0.0" fraction="0" isosurface="0"/>
      <Atom name="HG2" type="protein-HC" charge="0.0213" ssip_charge="0.0" fraction="0" isosurface="0"/>
      <Atom name="HG3" type="protein-HC" charge="0.0213" ssip_charge="0.0" fraction="0" isosurface="0"/>
      <Atom name="CB" type="protein-6P" charge="-0.007" ssip_charge="0.0" fraction="0" isosurface="0"/>
      <Atom name="HB2" type="protein-HC" charge="0.0253" ssip_charge="0.0" fraction="0" isosurface="0"/>
      <Atom name="HB3" type="protein-HC" charge="0.0253" ssip_charge="0.0" fraction="0" isosurface="0"/>
      <Atom name="CA" type="protein-CT" charge="-0.0266" ssip_charge="0.0" fraction="0" isosurface="0"/>
      <Atom name="HA" type="protein-H1" charge="0.0641" ssip_charge="0.0" fraction="0" isosurface="0"/>
      <Atom name="C" type="protein-C" charge="0.5896" ssip_charge="0.0" fraction="0" isosurface="0"/>
      <Atom name="O" type="protein-O" charge="-0.5748" ssip_charge="0.0" fraction="0" isosurface="0"/>
      <Bond atomName1="N" atomName2="CD"/>
      <Bond atomName1="N" atomName2="CA"/>
      <Bond atomName1="CD" atomName2="HD2"/>
      <Bond atomName1="CD" atomName2="HD3"/>
      <Bond atomName1="CD" atomName2="CG"/>
      <Bond atomName1="CG" atomName2="HG2"/>
      <Bond atomName1="CG" atomName2="HG3"/>
      <Bond atomName1="CG" atomName2="CB"/>
      <Bond atomName1="CB" atomName2="HB2"/>
      <Bond atomName1="CB" atomName2="HB3"/>
      <Bond atomName1="CB" atomName2="CA"/>
      <Bond atomName1="CA" atomName2="HA"/>
      <Bond atomName1="CA" atomName2="C"/>
      <Bond atomName1="C" atomName2="O"/>
      <ExternalBond atomName="N"/>
      <ExternalBond atomName="C"/>
      <Atom name="M0_C.2" type="ssip" ssip_charge="-1.78" mepsValue="-0.034834" isosurface="0.002" fraction="0.5"/>
      <VirtualSite atomName1="C" atomName2="CA" atomName3="O" siteName="M0_C.2" type="outOfPlane" weight12="-0.08" weight13="-0.01" weightCross="-10.3"/>
      <Atom name="M1_C.2" type="ssip" ssip_charge="-1.78" mepsValue="-0.033823" isosurface="0.002" fraction="0.5"/>
      <VirtualSite atomName1="C" atomName2="CA" atomName3="O" siteName="M1_C.2" type="outOfPlane" weight12="-0.2" weight13="-0.06" weightCross="10.3"/>
      <Atom name="M2_O.2.am" type="ssip" ssip_charge="-8.69" mepsValue="-0.093554" isosurface="0.0300" fraction="1.0"/>
      <VirtualSite atomName1="O" atomName2="C" atomName3="CA" siteName="M2_O.2.am" type="outOfPlane" weight12="-1.57" weight13="0.7" weightCross="-0.0"/>
      <Atom name="M3_O.2.am" type="ssip" ssip_charge="-8.39" mepsValue="-0.090114" isosurface="0.0300" fraction="1.0"/>
      <VirtualSite atomName1="O" atomName2="C" atomName3="CA" siteName="M3_O.2.am" type="outOfPlane" weight12="0.68" weight13="-0.69" weightCross="0.2"/>
      <Atom name="M4_O.2.am" type="ssip" ssip_charge="-1.8" mepsValue="-0.035278" isosurface="0.002" fraction="0.5"/>
      <VirtualSite atomName1="O" atomName2="C" atomName3="CA" siteName="M4_O.2.am" type="outOfPlane" weight12="-0.27" weight13="-0.07" weightCross="-9.6"/>
      <Atom name="M5_O.2.am" type="ssip" ssip_charge="-1.8" mepsValue="-0.030331" isosurface="0.002" fraction="0.5"/>
      <VirtualSite atomName1="O" atomName2="C" atomName3="CA" siteName="M5_O.2.am" type="outOfPlane" weight12="-0.64" weight13="0.13" weightCross="9.4"/>
      <Atom name="M8_H.soft" type="ssip" ssip_charge="0.48" mepsValue="0.065234" isosurface="0.0104" fraction="1.0"/>
      <VirtualSite atomName1="HB2" atomName2="CB" atomName3="CA" siteName="M8_H.soft" type="outOfPlane" weight12="-0.78" weight13="0.01" weightCross="-0.3"/>
      <Atom name="M9_H.soft" type="ssip" ssip_charge="0.47" mepsValue="0.064409" isosurface="0.0104" fraction="1.0"/>
      <VirtualSite atomName1="HB3" atomName2="CB" atomName3="CA" siteName="M9_H.soft" type="outOfPlane" weight12="-0.83" weight13="0.05" weightCross="0.0"/>
      <Atom name="M10_H.soft" type="ssip" ssip_charge="0.64" mepsValue="0.071558" isosurface="0.0104" fraction="1.0"/>
      <VirtualSite atomName1="HA" atomName2="CA" atomName3="N" siteName="M10_H.soft" type="outOfPlane" weight12="-0.54" weight13="-0.14" weightCross="0.7"/>
      <Atom name="M22_H.soft" type="ssip" ssip_charge="0.34" mepsValue="0.059294" isosurface="0.0104" fraction="1.0"/>
      <VirtualSite atomName1="HD2" atomName2="CD" atomName3="N" siteName="M22_H.soft" type="outOfPlane" weight12="-0.79" weight13="0.02" weightCross="0.4"/>
      <Atom name="M23_H.soft" type="ssip" ssip_charge="0.34" mepsValue="0.058746" isosurface="0.0104" fraction="1.0"/>
      <VirtualSite atomName1="HD3" atomName2="CD" atomName3="N" siteName="M23_H.soft" type="outOfPlane" weight12="-0.73" weight13="-0.02" weightCross="0.5"/>
      <Atom name="M24_H.soft" type="ssip" ssip_charge="0.34" mepsValue="0.059294" isosurface="0.0104" fraction="1.0"/>
      <VirtualSite atomName1="HG2" atomName2="CG" atomName3="CD" siteName="M24_H.soft" type="outOfPlane" weight12="-0.8" weight13="0.03" weightCross="0.3"/>
      <Atom name="M25_H.soft" type="ssip" ssip_charge="0.34" mepsValue="0.058746" isosurface="0.0104" fraction="1.0"/>
      <VirtualSite atomName1="HG3" atomName2="CG" atomName3="CD" siteName="M25_H.soft" type="outOfPlane" weight12="-0.71" weight13="-0.04" weightCross="0.4"/>
      <Atom name="M47_N.pl3.am" type="ssip" ssip_charge="-0.59" mepsValue="-0.011544" isosurface="0.002" fraction="0.5"/>
      <VirtualSite atomName1="N" atomName2="CA" atomName3="CD" siteName="M47_N.pl3.am" type="outOfPlane" weight12="-0.35" weight13="0.46" weightCross="-7.5"/>
      <Atom name="M48_N.pl3.am" type="ssip" ssip_charge="-0.59" mepsValue="-0.011521" isosurface="0.002" fraction="0.5"/>
      <VirtualSite atomName1="N" atomName2="CA" atomName3="CD" siteName="M48_N.pl3.am" type="outOfPlane" weight12="0.28" weight13="0.31" weightCross="8.6"/>
    </Residue>
    <Residue name="SER">
      <Atom name="N" type="protein-N" charge="-0.4157" ssip_charge="0.0" fraction="0" isosurface="0"/>
      <Atom name="H" type="protein-H" charge="0.2719" ssip_charge="0.0" fraction="0" isosurface="0"/>
      <Atom name="CA" type="protein-CT" charge="-0.0249" ssip_charge="0.0" fraction="0" isosurface="0"/>
      <Atom name="HA" type="protein-H1" charge="0.0843" ssip_charge="0.0" fraction="0" isosurface="0"/>
      <Atom name="CB" type="protein-6S" charge="0.2117" ssip_charge="0.0" fraction="0" isosurface="0"/>
      <Atom name="HB2" type="protein-H1" charge="0.0352" ssip_charge="0.0" fraction="0" isosurface="0"/>
      <Atom name="HB3" type="protein-H1" charge="0.0352" ssip_charge="0.0" fraction="0" isosurface="0"/>
      <Atom name="OG" type="protein-OH" charge="-0.6546" ssip_charge="0.0" fraction="0" isosurface="0"/>
      <Atom name="HG" type="protein-HO" charge="0.4275" ssip_charge="0.0" fraction="0" isosurface="0"/>
      <Atom name="C" type="protein-C" charge="0.5973" ssip_charge="0.0" fraction="0" isosurface="0"/>
      <Atom name="O" type="protein-O" charge="-0.5679" ssip_charge="0.0" fraction="0" isosurface="0"/>
      <Bond atomName1="N" atomName2="H"/>
      <Bond atomName1="N" atomName2="CA"/>
      <Bond atomName1="CA" atomName2="HA"/>
      <Bond atomName1="CA" atomName2="CB"/>
      <Bond atomName1="CA" atomName2="C"/>
      <Bond atomName1="CB" atomName2="HB2"/>
      <Bond atomName1="CB" atomName2="HB3"/>
      <Bond atomName1="CB" atomName2="OG"/>
      <Bond atomName1="OG" atomName2="HG"/>
      <Bond atomName1="C" atomName2="O"/>
      <ExternalBond atomName="N"/>
      <ExternalBond atomName="C"/>
      <Atom name="M0_N.pl3.am" type="ssip" ssip_charge="-0.38" mepsValue="-0.007476" isosurface="0.002" fraction="0.5"/>
      <VirtualSite atomName1="N" atomName2="CA" atomName3="H" siteName="M0_N.pl3.am" type="outOfPlane" weight12="0.04" weight13="0.55" weightCross="-13.7"/>
      <Atom name="M1_N.pl3.am" type="ssip" ssip_charge="-0.38" mepsValue="-0.007449" isosurface="0.002" fraction="0.5"/>
      <VirtualSite atomName1="N" atomName2="CA" atomName3="H" siteName="M1_N.pl3.am" type="outOfPlane" weight12="0.1" weight13="0.67" weightCross="13.4"/>
      <Atom name="M8_H.soft" type="ssip" ssip_charge="0.64" mepsValue="0.071683" isosurface="0.0104" fraction="1.0"/>
      <VirtualSite atomName1="HA" atomName2="CA" atomName3="N" siteName="M8_H.soft" type="outOfPlane" weight12="-0.59" weight13="-0.1" weightCross="0.7"/>
      <Atom name="M9_H.N" type="ssip" ssip_charge="2.84" mepsValue="0.162927" isosurface="0.0104" fraction="1.0"/>
      <VirtualSite atomName1="H" atomName2="N" atomName3="CA" siteName="M9_H.N" type="outOfPlane" weight12="-0.59" weight13="-0.09" weightCross="0.1"/>
      <Atom name="M12_C.2" type="ssip" ssip_charge="-1.76" mepsValue="-0.034453" isosurface="0.002" fraction="0.5"/>
      <VirtualSite atomName1="C" atomName2="CA" atomName3="O" siteName="M12_C.2" type="outOfPlane" weight12="0.41" weight13="0.09" weightCross="10.7"/>
      <Atom name="M13_C.2" type="ssip" ssip_charge="-1.76" mepsValue="-0.03284" isosurface="0.002" fraction="0.5"/>
      <VirtualSite atomName1="C" atomName2="CA" atomName3="O" siteName="M13_C.2" type="outOfPlane" weight12="0.43" weight13="-0.01" weightCross="-10.6"/>
      <Atom name="M14_O.2.am" type="ssip" ssip_charge="-7.73" mepsValue="-0.08268" isosurface="0.0300" fraction="1.0"/>
      <VirtualSite atomName1="O" atomName2="C" atomName3="CA" siteName="M14_O.2.am" type="outOfPlane" weight12="-1.59" weight13="0.76" weightCross="0.4"/>
      <Atom name="M15_O.2.am" type="ssip" ssip_charge="-7.21" mepsValue="-0.076763" isosurface="0.0300" fraction="1.0"/>
      <VirtualSite atomName1="O" atomName2="C" atomName3="CA" siteName="M15_O.2.am" type="outOfPlane" weight12="0.66" weight13="-0.74" weightCross="0.3"/>
      <Atom name="M16_O.2.am" type="ssip" ssip_charge="-1.35" mepsValue="-0.026411" isosurface="0.002" fraction="0.5"/>
      <VirtualSite atomName1="O" atomName2="C" atomName3="CA" siteName="M16_O.2.am" type="outOfPlane" weight12="-0.33" weight13="-0.03" weightCross="-10.5"/>
      <Atom name="M17_O.2.am" type="ssip" ssip_charge="-1.35" mepsValue="-0.03406" isosurface="0.002" fraction="0.5"/>
      <VirtualSite atomName1="O" atomName2="C" atomName3="CA" siteName="M17_O.2.am" type="outOfPlane" weight12="-0.47" weight13="0.01" weightCross="10.2"/>
      <Atom name="M29_O.3.alcohol" type="ssip" ssip_charge="-5.38" mepsValue="-0.07881" isosurface="0.0300" fraction="1.0"/>
      <VirtualSite atomName1="OG" atomName2="CB" atomName3="HG" siteName="M29_O.3.alcohol" type="outOfPlane" weight12="-0.44" weight13="-0.62" weightCross="-6.0"/>
      <Atom name="M30_O.3.alcohol" type="ssip" ssip_charge="-5.37" mepsValue="-0.078721" isosurface="0.0300" fraction="1.0"/>
      <VirtualSite atomName1="OG" atomName2="CB" atomName3="HG" siteName="M30_O.3.alcohol" type="outOfPlane" weight12="-0.46" weight13="-0.65" weightCross="5.8"/>
      <Atom name="M31_H.soft" type="ssip" ssip_charge="0.54" mepsValue="0.069487" isosurface="0.0104" fraction="1.0"/>
      <VirtualSite atomName1="HB2" atomName2="CB" atomName3="CA" siteName="M31_H.soft" type="outOfPlane" weight12="-0.74" weight13="-0.01" weightCross="-0.6"/>
      <Atom name="M32_H.soft" type="ssip" ssip_charge="0.52" mepsValue="0.065308" isosurface="0.0104" fraction="1.0"/>
      <VirtualSite atomName1="HB3" atomName2="CB" atomName3="CA" siteName="M32_H.soft" type="outOfPlane" weight12="-0.78" weight13="0.01" weightCross="-0.7"/>
      <Atom name="M33_H.O" type="ssip" ssip_charge="2.88" mepsValue="0.163905" isosurface="0.0104" fraction="1.0"/>
      <VirtualSite atomName1="HG" atomName2="OG" atomName3="CB" siteName="M33_H.O" type="outOfPlane" weight12="-0.79" weight13="0.01" weightCross="0.2"/>
    </Residue>
    <Residue name="THR">
      <Atom name="N" type="protein-N" charge="-0.4157" ssip_charge="0.0" fraction="0" isosurface="0"/>
      <Atom name="H" type="protein-H" charge="0.2719" ssip_charge="0.0" fraction="0" isosurface="0"/>
      <Atom name="CA" type="protein-CT" charge="-0.0389" ssip_charge="0.0" fraction="0" isosurface="0"/>
      <Atom name="HA" type="protein-H1" charge="0.1007" ssip_charge="0.0" fraction="0" isosurface="0"/>
      <Atom name="CB" type="protein-6T" charge="0.3654" ssip_charge="0.0" fraction="0" isosurface="0"/>
      <Atom name="HB" type="protein-H1" charge="0.0043" ssip_charge="0.0" fraction="0" isosurface="0"/>
      <Atom name="CG2" type="protein-6t" charge="-0.2438" ssip_charge="0.0" fraction="0" isosurface="0"/>
      <Atom name="HG21" type="protein-HC" charge="0.0642" ssip_charge="0.0" fraction="0" isosurface="0"/>
      <Atom name="HG22" type="protein-HC" charge="0.0642" ssip_charge="0.0" fraction="0" isosurface="0"/>
      <Atom name="HG23" type="protein-HC" charge="0.0642" ssip_charge="0.0" fraction="0" isosurface="0"/>
      <Atom name="OG1" type="protein-OH" charge="-0.6761" ssip_charge="0.0" fraction="0" isosurface="0"/>
      <Atom name="HG1" type="protein-HO" charge="0.4102" ssip_charge="0.0" fraction="0" isosurface="0"/>
      <Atom name="C" type="protein-C" charge="0.5973" ssip_charge="0.0" fraction="0" isosurface="0"/>
      <Atom name="O" type="protein-O" charge="-0.5679" ssip_charge="0.0" fraction="0" isosurface="0"/>
      <Bond atomName1="N" atomName2="H"/>
      <Bond atomName1="N" atomName2="CA"/>
      <Bond atomName1="CA" atomName2="HA"/>
      <Bond atomName1="CA" atomName2="CB"/>
      <Bond atomName1="CA" atomName2="C"/>
      <Bond atomName1="CB" atomName2="HB"/>
      <Bond atomName1="CB" atomName2="CG2"/>
      <Bond atomName1="CB" atomName2="OG1"/>
      <Bond atomName1="CG2" atomName2="HG21"/>
      <Bond atomName1="CG2" atomName2="HG22"/>
      <Bond atomName1="CG2" atomName2="HG23"/>
      <Bond atomName1="OG1" atomName2="HG1"/>
      <Bond atomName1="C" atomName2="O"/>
      <ExternalBond atomName="N"/>
      <ExternalBond atomName="C"/>
      <Atom name="M0_N.pl3.am" type="ssip" ssip_charge="-0.38" mepsValue="-0.007476" isosurface="0.002" fraction="0.5"/>
      <VirtualSite atomName1="N" atomName2="CA" atomName3="H" siteName="M0_N.pl3.am" type="outOfPlane" weight12="0.04" weight13="0.55" weightCross="-13.7"/>
      <Atom name="M1_N.pl3.am" type="ssip" ssip_charge="-0.38" mepsValue="-0.007449" isosurface="0.002" fraction="0.5"/>
      <VirtualSite atomName1="N" atomName2="CA" atomName3="H" siteName="M1_N.pl3.am" type="outOfPlane" weight12="0.1" weight13="0.66" weightCross="13.4"/>
      <Atom name="M8_H.soft" type="ssip" ssip_charge="1.11" mepsValue="0.091093" isosurface="0.0104" fraction="1.0"/>
      <VirtualSite atomName1="HA" atomName2="CA" atomName3="N" siteName="M8_H.soft" type="outOfPlane" weight12="-0.84" weight13="0.06" weightCross="0.0"/>
      <Atom name="M9_H.N" type="ssip" ssip_charge="2.84" mepsValue="0.162927" isosurface="0.0104" fraction="1.0"/>
      <VirtualSite atomName1="H" atomName2="N" atomName3="CA" siteName="M9_H.N" type="outOfPlane" weight12="-0.59" weight13="-0.09" weightCross="0.1"/>
      <Atom name="M12_C.2" type="ssip" ssip_charge="-1.76" mepsValue="-0.034453" isosurface="0.002" fraction="0.5"/>
      <VirtualSite atomName1="C" atomName2="CA" atomName3="O" siteName="M12_C.2" type="outOfPlane" weight12="0.41" weight13="0.09" weightCross="10.7"/>
      <Atom name="M13_C.2" type="ssip" ssip_charge="-1.76" mepsValue="-0.03284" isosurface="0.002" fraction="0.5"/>
      <VirtualSite atomName1="C" atomName2="CA" atomName3="O" siteName="M13_C.2" type="outOfPlane" weight12="0.43" weight13="-0.01" weightCross="-10.6"/>
      <Atom name="M14_O.2.am" type="ssip" ssip_charge="-7.73" mepsValue="-0.08268" isosurface="0.0300" fraction="1.0"/>
      <VirtualSite atomName1="O" atomName2="C" atomName3="CA" siteName="M14_O.2.am" type="outOfPlane" weight12="-1.59" weight13="0.76" weightCross="0.4"/>
      <Atom name="M15_O.2.am" type="ssip" ssip_charge="-7.21" mepsValue="-0.076763" isosurface="0.0300" fraction="1.0"/>
      <VirtualSite atomName1="O" atomName2="C" atomName3="CA" siteName="M15_O.2.am" type="outOfPlane" weight12="0.66" weight13="-0.73" weightCross="0.3"/>
      <Atom name="M16_O.2.am" type="ssip" ssip_charge="-1.35" mepsValue="-0.026411" isosurface="0.002" fraction="0.5"/>
      <VirtualSite atomName1="O" atomName2="C" atomName3="CA" siteName="M16_O.2.am" type="outOfPlane" weight12="-0.33" weight13="-0.03" weightCross="-10.5"/>
      <Atom name="M17_O.2.am" type="ssip" ssip_charge="-1.35" mepsValue="-0.03406" isosurface="0.002" fraction="0.5"/>
      <VirtualSite atomName1="O" atomName2="C" atomName3="CA" siteName="M17_O.2.am" type="outOfPlane" weight12="-0.47" weight13="0.01" weightCross="10.2"/>
      <Atom name="M27_O.3.alcohol" type="ssip" ssip_charge="-5.34" mepsValue="-0.078308" isosurface="0.0300" fraction="1.0"/>
      <VirtualSite atomName1="OG1" atomName2="CB" atomName3="HG1" siteName="M27_O.3.alcohol" type="outOfPlane" weight12="-0.44" weight13="-0.63" weightCross="-5.9"/>
      <Atom name="M28_O.3.alcohol" type="ssip" ssip_charge="-5.34" mepsValue="-0.078304" isosurface="0.0300" fraction="1.0"/>
      <VirtualSite atomName1="OG1" atomName2="CB" atomName3="HG1" siteName="M28_O.3.alcohol" type="outOfPlane" weight12="-0.44" weight13="-0.61" weightCross="6.0"/>
      <Atom name="M29_H.soft" type="ssip" ssip_charge="0.39" mepsValue="0.066172" isosurface="0.0104" fraction="1.0"/>
      <VirtualSite atomName1="HG23" atomName2="CG2" atomName3="CB" siteName="M29_H.soft" type="outOfPlane" weight12="-0.82" weight13="0.04" weightCross="-0.0"/>
      <Atom name="M30_H.soft" type="ssip" ssip_charge="0.34" mepsValue="0.05766" isosurface="0.0104" fraction="1.0"/>
      <VirtualSite atomName1="HG21" atomName2="CG2" atomName3="CB" siteName="M30_H.soft" type="outOfPlane" weight12="-0.82" weight13="0.04" weightCross="-0.5"/>
      <Atom name="M31_H.soft" type="ssip" ssip_charge="0.36" mepsValue="0.058984" isosurface="0.0104" fraction="1.0"/>
      <VirtualSite atomName1="HG22" atomName2="CG2" atomName3="CB" siteName="M31_H.soft" type="outOfPlane" weight12="-0.72" weight13="-0.03" weightCross="0.0"/>
      <Atom name="M32_H.soft" type="ssip" ssip_charge="0.38" mepsValue="0.060666" isosurface="0.0104" fraction="1.0"/>
      <VirtualSite atomName1="HB" atomName2="CB" atomName3="CA" siteName="M32_H.soft" type="outOfPlane" weight12="-0.7" weight13="-0.05" weightCross="0.1"/>
      <Atom name="M33_H.O" type="ssip" ssip_charge="2.85" mepsValue="0.163247" isosurface="0.0104" fraction="1.0"/>
      <VirtualSite atomName1="HG1" atomName2="OG1" atomName3="CB" siteName="M33_H.O" type="outOfPlane" weight12="-0.88" weight13="0.08" weightCross="-0.3"/>
    </Residue>
    <Residue name="TRP">
      <Atom name="N" type="protein-N" charge="-0.4157" ssip_charge="0.0" fraction="0" isosurface="0"/>
      <Atom name="H" type="protein-H" charge="0.2719" ssip_charge="0.0" fraction="0" isosurface="0"/>
      <Atom name="CA" type="protein-CT" charge="-0.0275" ssip_charge="0.0" fraction="0" isosurface="0"/>
      <Atom name="HA" type="protein-H1" charge="0.1123" ssip_charge="0.0" fraction="0" isosurface="0"/>
      <Atom name="CB" type="protein-6W" charge="-0.005" ssip_charge="0.0" fraction="0" isosurface="0"/>
      <Atom name="HB2" type="protein-HC" charge="0.0339" ssip_charge="0.0" fraction="0" isosurface="0"/>
      <Atom name="HB3" type="protein-HC" charge="0.0339" ssip_charge="0.0" fraction="0" isosurface="0"/>
      <Atom name="CG" type="protein-C*" charge="-0.1415" ssip_charge="0.0" fraction="0" isosurface="0"/>
      <Atom name="CD1" type="protein-CW" charge="-0.1638" ssip_charge="0.0" fraction="0" isosurface="0"/>
      <Atom name="HD1" type="protein-H4" charge="0.2062" ssip_charge="0.0" fraction="0" isosurface="0"/>
      <Atom name="NE1" type="protein-NA" charge="-0.3418" ssip_charge="0.0" fraction="0" isosurface="0"/>
      <Atom name="HE1" type="protein-H" charge="0.3412" ssip_charge="0.0" fraction="0" isosurface="0"/>
      <Atom name="CE2" type="protein-CN" charge="0.138" ssip_charge="0.0" fraction="0" isosurface="0"/>
      <Atom name="CZ2" type="protein-CA" charge="-0.2601" ssip_charge="0.0" fraction="0" isosurface="0"/>
      <Atom name="HZ2" type="protein-HA" charge="0.1572" ssip_charge="0.0" fraction="0" isosurface="0"/>
      <Atom name="CH2" type="protein-CA" charge="-0.1134" ssip_charge="0.0" fraction="0" isosurface="0"/>
      <Atom name="HH2" type="protein-HA" charge="0.1417" ssip_charge="0.0" fraction="0" isosurface="0"/>
      <Atom name="CZ3" type="protein-CA" charge="-0.1972" ssip_charge="0.0" fraction="0" isosurface="0"/>
      <Atom name="HZ3" type="protein-HA" charge="0.1447" ssip_charge="0.0" fraction="0" isosurface="0"/>
      <Atom name="CE3" type="protein-CA" charge="-0.2387" ssip_charge="0.0" fraction="0" isosurface="0"/>
      <Atom name="HE3" type="protein-HA" charge="0.17" ssip_charge="0.0" fraction="0" isosurface="0"/>
      <Atom name="CD2" type="protein-CB" charge="0.1243" ssip_charge="0.0" fraction="0" isosurface="0"/>
      <Atom name="C" type="protein-C" charge="0.5973" ssip_charge="0.0" fraction="0" isosurface="0"/>
      <Atom name="O" type="protein-O" charge="-0.5679" ssip_charge="0.0" fraction="0" isosurface="0"/>
      <Bond atomName1="N" atomName2="H"/>
      <Bond atomName1="N" atomName2="CA"/>
      <Bond atomName1="CA" atomName2="HA"/>
      <Bond atomName1="CA" atomName2="CB"/>
      <Bond atomName1="CA" atomName2="C"/>
      <Bond atomName1="CB" atomName2="HB2"/>
      <Bond atomName1="CB" atomName2="HB3"/>
      <Bond atomName1="CB" atomName2="CG"/>
      <Bond atomName1="CG" atomName2="CD1"/>
      <Bond atomName1="CG" atomName2="CD2"/>
      <Bond atomName1="CD1" atomName2="HD1"/>
      <Bond atomName1="CD1" atomName2="NE1"/>
      <Bond atomName1="NE1" atomName2="HE1"/>
      <Bond atomName1="NE1" atomName2="CE2"/>
      <Bond atomName1="CE2" atomName2="CZ2"/>
      <Bond atomName1="CE2" atomName2="CD2"/>
      <Bond atomName1="CZ2" atomName2="HZ2"/>
      <Bond atomName1="CZ2" atomName2="CH2"/>
      <Bond atomName1="CH2" atomName2="HH2"/>
      <Bond atomName1="CH2" atomName2="CZ3"/>
      <Bond atomName1="CZ3" atomName2="HZ3"/>
      <Bond atomName1="CZ3" atomName2="CE3"/>
      <Bond atomName1="CE3" atomName2="HE3"/>
      <Bond atomName1="CE3" atomName2="CD2"/>
      <Bond atomName1="C" atomName2="O"/>
      <ExternalBond atomName="N"/>
      <ExternalBond atomName="C"/>
      <Atom name="M26_C.ar" type="ssip" ssip_charge="-1.57" mepsValue="-0.030824" isosurface="0.002" fraction="0.5"/>
      <VirtualSite atomName1="CG" atomName2="CB" atomName3="CD1" siteName="M26_C.ar" type="outOfPlane" weight12="0.09" weight13="0.06" weightCross="-11.0"/>
      <Atom name="M27_C.ar" type="ssip" ssip_charge="-1.57" mepsValue="-0.030812" isosurface="0.002" fraction="0.5"/>
      <VirtualSite atomName1="CG" atomName2="CB" atomName3="CD1" siteName="M27_C.ar" type="outOfPlane" weight12="0.07" weight13="-0.07" weightCross="10.9"/>
      <Atom name="M28_C.ar" type="ssip" ssip_charge="-1.53" mepsValue="-0.029977" isosurface="0.002" fraction="0.5"/>
      <VirtualSite atomName1="CD1" atomName2="CG" atomName3="HD1" siteName="M28_C.ar" type="outOfPlane" weight12="-0.03" weight13="0.51" weightCross="14.1"/>
      <Atom name="M29_C.ar" type="ssip" ssip_charge="-1.53" mepsValue="-0.02997" isosurface="0.002" fraction="0.5"/>
      <VirtualSite atomName1="CD1" atomName2="CG" atomName3="HD1" siteName="M29_C.ar" type="outOfPlane" weight12="-0.15" weight13="0.55" weightCross="-13.5"/>
      <Atom name="M30_N.ar.no_lp" type="ssip" ssip_charge="-1.17" mepsValue="-0.022977" isosurface="0.002" fraction="0.5"/>
      <VirtualSite atomName1="NE1" atomName2="CD1" atomName3="HE1" siteName="M30_N.ar.no_lp" type="outOfPlane" weight12="-0.12" weight13="0.36" weightCross="14.3"/>
      <Atom name="M31_N.ar.no_lp" type="ssip" ssip_charge="-1.17" mepsValue="-0.0228" isosurface="0.002" fraction="0.5"/>
      <VirtualSite atomName1="NE1" atomName2="CD1" atomName3="HE1" siteName="M31_N.ar.no_lp" type="outOfPlane" weight12="0.07" weight13="0.89" weightCross="-12.8"/>
      <Atom name="M32_C.ar" type="ssip" ssip_charge="-1.67" mepsValue="-0.032734" isosurface="0.002" fraction="0.5"/>
      <VirtualSite atomName1="CE2" atomName2="NE1" atomName3="CD2" siteName="M32_C.ar" type="outOfPlane" weight12="0.05" weight13="-0.14" weightCross="9.6"/>
      <Atom name="M33_C.ar" type="ssip" ssip_charge="-1.67" mepsValue="-0.032755" isosurface="0.002" fraction="0.5"/>
      <VirtualSite atomName1="CE2" atomName2="NE1" atomName3="CD2" siteName="M33_C.ar" type="outOfPlane" weight12="0.04" weight13="-0.17" weightCross="-9.6"/>
      <Atom name="M34_C.ar" type="ssip" ssip_charge="-1.87" mepsValue="-0.036736" isosurface="0.002" fraction="0.5"/>
      <VirtualSite atomName1="CZ2" atomName2="CE2" atomName3="CH2" siteName="M34_C.ar" type="outOfPlane" weight12="-0.35" weight13="-0.42" weightCross="-9.8"/>
      <Atom name="M35_C.ar" type="ssip" ssip_charge="-1.87" mepsValue="-0.036612" isosurface="0.002" fraction="0.5"/>
      <VirtualSite atomName1="CZ2" atomName2="CE2" atomName3="CH2" siteName="M35_C.ar" type="outOfPlane" weight12="-0.4" weight13="-0.44" weightCross="9.7"/>
      <Atom name="M36_C.ar" type="ssip" ssip_charge="-1.96" mepsValue="-0.038361" isosurface="0.002" fraction="0.5"/>
      <VirtualSite atomName1="CH2" atomName2="CZ3" atomName3="HH2" siteName="M36_C.ar" type="outOfPlane" weight12="0.01" weight13="0.62" weightCross="12.5"/>
      <Atom name="M37_C.ar" type="ssip" ssip_charge="-1.96" mepsValue="-0.038281" isosurface="0.002" fraction="0.5"/>
      <VirtualSite atomName1="CH2" atomName2="CZ3" atomName3="HH2" siteName="M37_C.ar" type="outOfPlane" weight12="-0.02" weight13="0.59" weightCross="-12.6"/>
      <Atom name="M38_C.ar" type="ssip" ssip_charge="-1.99" mepsValue="-0.039087" isosurface="0.002" fraction="0.5"/>
      <VirtualSite atomName1="CZ3" atomName2="CE3" atomName3="HZ3" siteName="M38_C.ar" type="outOfPlane" weight12="0.08" weight13="0.73" weightCross="-12.3"/>
      <Atom name="M39_C.ar" type="ssip" ssip_charge="-1.99" mepsValue="-0.039128" isosurface="0.002" fraction="0.5"/>
      <VirtualSite atomName1="CZ3" atomName2="CE3" atomName3="HZ3" siteName="M39_C.ar" type="outOfPlane" weight12="-0.02" weight13="0.59" weightCross="12.6"/>
      <Atom name="M40_C.ar" type="ssip" ssip_charge="-1.98" mepsValue="-0.038853" isosurface="0.002" fraction="0.5"/>
      <VirtualSite atomName1="CE3" atomName2="CD2" atomName3="HE3" siteName="M40_C.ar" type="outOfPlane" weight12="0.03" weight13="0.65" weightCross="12.5"/>
      <Atom name="M41_C.ar" type="ssip" ssip_charge="-1.98" mepsValue="-0.038828" isosurface="0.002" fraction="0.5"/>
      <VirtualSite atomName1="CE3" atomName2="CD2" atomName3="HE3" siteName="M41_C.ar" type="outOfPlane" weight12="-0.03" weight13="0.63" weightCross="-12.5"/>
      <Atom name="M42_C.ar" type="ssip" ssip_charge="-1.82" mepsValue="-0.035743" isosurface="0.002" fraction="0.5"/>
      <VirtualSite atomName1="CD2" atomName2="CG" atomName3="CE2" siteName="M42_C.ar" type="outOfPlane" weight12="0.05" weight13="0.03" weightCross="9.2"/>
      <Atom name="M43_C.ar" type="ssip" ssip_charge="-1.82" mepsValue="-0.035769" isosurface="0.002" fraction="0.5"/>
      <VirtualSite atomName1="CD2" atomName2="CG" atomName3="CE2" siteName="M43_C.ar" type="outOfPlane" weight12="-0.04" weight13="-0.09" weightCross="-9.2"/>
      <Atom name="M44_H.soft" type="ssip" ssip_charge="0.46" mepsValue="0.061228" isosurface="0.0104" fraction="1.0"/>
      <VirtualSite atomName1="HB3" atomName2="CB" atomName3="CA" siteName="M44_H.soft" type="outOfPlane" weight12="-0.87" weight13="0.07" weightCross="0.3"/>
      <Atom name="M45_H.soft" type="ssip" ssip_charge="0.49" mepsValue="0.066836" isosurface="0.0104" fraction="1.0"/>
      <VirtualSite atomName1="HB2" atomName2="CB" atomName3="CA" siteName="M45_H.soft" type="outOfPlane" weight12="-0.81" weight13="0.04" weightCross="-0.2"/>
      <Atom name="M46_H.soft" type="ssip" ssip_charge="1.17" mepsValue="0.093733" isosurface="0.0104" fraction="1.0"/>
      <VirtualSite atomName1="HD1" atomName2="CD1" atomName3="CG" siteName="M46_H.soft" type="outOfPlane" weight12="-0.68" weight13="-0.04" weightCross="0.1"/>
      <Atom name="M47_H.N" type="ssip" ssip_charge="2.96" mepsValue="0.166277" isosurface="0.0104" fraction="1.0"/>
      <VirtualSite atomName1="HE1" atomName2="NE1" atomName3="CD1" siteName="M47_H.N" type="outOfPlane" weight12="-0.69" weight13="-0.03" weightCross="1.0"/>
      <Atom name="M48_H.soft" type="ssip" ssip_charge="0.81" mepsValue="0.078807" isosurface="0.0104" fraction="1.0"/>
      <VirtualSite atomName1="HZ2" atomName2="CZ2" atomName3="CE2" siteName="M48_H.soft" type="outOfPlane" weight12="-0.73" weight13="-0.02" weightCross="-0.1"/>
      <Atom name="M49_H.soft" type="ssip" ssip_charge="0.54" mepsValue="0.067599" isosurface="0.0104" fraction="1.0"/>
      <VirtualSite atomName1="HH2" atomName2="CH2" atomName3="CZ3" siteName="M49_H.soft" type="outOfPlane" weight12="-0.7" weight13="-0.03" weightCross="0.9"/>
      <Atom name="M50_H.soft" type="ssip" ssip_charge="0.48" mepsValue="0.064977" isosurface="0.0104" fraction="1.0"/>
      <VirtualSite atomName1="HZ3" atomName2="CZ3" atomName3="CE3" siteName="M50_H.soft" type="outOfPlane" weight12="-0.9" weight13="0.08" weightCross="0.0"/>
      <Atom name="M51_H.soft" type="ssip" ssip_charge="0.55" mepsValue="0.067802" isosurface="0.0104" fraction="1.0"/>
      <VirtualSite atomName1="HE3" atomName2="CE3" atomName3="CD2" siteName="M51_H.soft" type="outOfPlane" weight12="-0.75" weight13="-0.01" weightCross="-0.0"/>
      <Atom name="M78_N.pl3.am" type="ssip" ssip_charge="-0.38" mepsValue="-0.007476" isosurface="0.002" fraction="0.5"/>
      <VirtualSite atomName1="N" atomName2="H" atomName3="CA" siteName="M78_N.pl3.am" type="outOfPlane" weight12="0.52" weight13="0.02" weightCross="12.9"/>
      <Atom name="M79_N.pl3.am" type="ssip" ssip_charge="-0.38" mepsValue="-0.007449" isosurface="0.002" fraction="0.5"/>
      <VirtualSite atomName1="N" atomName2="H" atomName3="CA" siteName="M79_N.pl3.am" type="outOfPlane" weight12="0.62" weight13="0.08" weightCross="-12.7"/>
      <Atom name="M86_H.soft" type="ssip" ssip_charge="1.11" mepsValue="0.091093" isosurface="0.0104" fraction="1.0"/>
      <VirtualSite atomName1="HA" atomName2="CA" atomName3="N" siteName="M86_H.soft" type="outOfPlane" weight12="-0.84" weight13="0.06" weightCross="0.0"/>
      <Atom name="M87_H.N" type="ssip" ssip_charge="2.84" mepsValue="0.162927" isosurface="0.0104" fraction="1.0"/>
      <VirtualSite atomName1="H" atomName2="N" atomName3="CA" siteName="M87_H.N" type="outOfPlane" weight12="-0.59" weight13="-0.09" weightCross="0.1"/>
      <Atom name="M90_C.2" type="ssip" ssip_charge="-1.76" mepsValue="-0.034453" isosurface="0.002" fraction="0.5"/>
      <VirtualSite atomName1="C" atomName2="CA" atomName3="O" siteName="M90_C.2" type="outOfPlane" weight12="0.41" weight13="0.09" weightCross="10.7"/>
      <Atom name="M91_C.2" type="ssip" ssip_charge="-1.76" mepsValue="-0.03284" isosurface="0.002" fraction="0.5"/>
      <VirtualSite atomName1="C" atomName2="CA" atomName3="O" siteName="M91_C.2" type="outOfPlane" weight12="0.43" weight13="-0.01" weightCross="-10.6"/>
      <Atom name="M92_O.2.am" type="ssip" ssip_charge="-7.73" mepsValue="-0.08268" isosurface="0.0300" fraction="1.0"/>
      <VirtualSite atomName1="O" atomName2="C" atomName3="CA" siteName="M92_O.2.am" type="outOfPlane" weight12="-1.58" weight13="0.76" weightCross="0.4"/>
      <Atom name="M93_O.2.am" type="ssip" ssip_charge="-7.21" mepsValue="-0.076763" isosurface="0.0300" fraction="1.0"/>
      <VirtualSite atomName1="O" atomName2="C" atomName3="CA" siteName="M93_O.2.am" type="outOfPlane" weight12="0.66" weight13="-0.73" weightCross="0.3"/>
      <Atom name="M94_O.2.am" type="ssip" ssip_charge="-1.35" mepsValue="-0.026411" isosurface="0.002" fraction="0.5"/>
      <VirtualSite atomName1="O" atomName2="C" atomName3="CA" siteName="M94_O.2.am" type="outOfPlane" weight12="-0.33" weight13="-0.03" weightCross="-10.4"/>
      <Atom name="M95_O.2.am" type="ssip" ssip_charge="-1.35" mepsValue="-0.03406" isosurface="0.002" fraction="0.5"/>
      <VirtualSite atomName1="O" atomName2="C" atomName3="CA" siteName="M95_O.2.am" type="outOfPlane" weight12="-0.47" weight13="0.01" weightCross="10.2"/>
    </Residue>
    <Residue name="TYR">
      <Atom name="N" type="protein-N" charge="-0.4157" ssip_charge="0.0" fraction="0" isosurface="0"/>
      <Atom name="H" type="protein-H" charge="0.2719" ssip_charge="0.0" fraction="0" isosurface="0"/>
      <Atom name="CA" type="protein-CT" charge="-0.0014" ssip_charge="0.0" fraction="0" isosurface="0"/>
      <Atom name="HA" type="protein-H1" charge="0.0876" ssip_charge="0.0" fraction="0" isosurface="0"/>
      <Atom name="CB" type="protein-6Y" charge="-0.0152" ssip_charge="0.0" fraction="0" isosurface="0"/>
      <Atom name="HB2" type="protein-HC" charge="0.0295" ssip_charge="0.0" fraction="0" isosurface="0"/>
      <Atom name="HB3" type="protein-HC" charge="0.0295" ssip_charge="0.0" fraction="0" isosurface="0"/>
      <Atom name="CG" type="protein-CA" charge="-0.0011" ssip_charge="0.0" fraction="0" isosurface="0"/>
      <Atom name="CD1" type="protein-CA" charge="-0.1906" ssip_charge="0.0" fraction="0" isosurface="0"/>
      <Atom name="HD1" type="protein-HA" charge="0.1699" ssip_charge="0.0" fraction="0" isosurface="0"/>
      <Atom name="CE1" type="protein-CA" charge="-0.2341" ssip_charge="0.0" fraction="0" isosurface="0"/>
      <Atom name="HE1" type="protein-HA" charge="0.1656" ssip_charge="0.0" fraction="0" isosurface="0"/>
      <Atom name="CZ" type="protein-C" charge="0.3226" ssip_charge="0.0" fraction="0" isosurface="0"/>
      <Atom name="OH" type="protein-OH" charge="-0.5579" ssip_charge="0.0" fraction="0" isosurface="0"/>
      <Atom name="HH" type="protein-HO" charge="0.3992" ssip_charge="0.0" fraction="0" isosurface="0"/>
      <Atom name="CE2" type="protein-CA" charge="-0.2341" ssip_charge="0.0" fraction="0" isosurface="0"/>
      <Atom name="HE2" type="protein-HA" charge="0.1656" ssip_charge="0.0" fraction="0" isosurface="0"/>
      <Atom name="CD2" type="protein-CA" charge="-0.1906" ssip_charge="0.0" fraction="0" isosurface="0"/>
      <Atom name="HD2" type="protein-HA" charge="0.1699" ssip_charge="0.0" fraction="0" isosurface="0"/>
      <Atom name="C" type="protein-C" charge="0.5973" ssip_charge="0.0" fraction="0" isosurface="0"/>
      <Atom name="O" type="protein-O" charge="-0.5679" ssip_charge="0.0" fraction="0" isosurface="0"/>
      <Bond atomName1="N" atomName2="H"/>
      <Bond atomName1="N" atomName2="CA"/>
      <Bond atomName1="CA" atomName2="HA"/>
      <Bond atomName1="CA" atomName2="CB"/>
      <Bond atomName1="CA" atomName2="C"/>
      <Bond atomName1="CB" atomName2="HB2"/>
      <Bond atomName1="CB" atomName2="HB3"/>
      <Bond atomName1="CB" atomName2="CG"/>
      <Bond atomName1="CG" atomName2="CD1"/>
      <Bond atomName1="CG" atomName2="CD2"/>
      <Bond atomName1="CD1" atomName2="HD1"/>
      <Bond atomName1="CD1" atomName2="CE1"/>
      <Bond atomName1="CE1" atomName2="HE1"/>
      <Bond atomName1="CE1" atomName2="CZ"/>
      <Bond atomName1="CZ" atomName2="OH"/>
      <Bond atomName1="CZ" atomName2="CE2"/>
      <Bond atomName1="OH" atomName2="HH"/>
      <Bond atomName1="CE2" atomName2="HE2"/>
      <Bond atomName1="CE2" atomName2="CD2"/>
      <Bond atomName1="CD2" atomName2="HD2"/>
      <Bond atomName1="C" atomName2="O"/>
      <ExternalBond atomName="N"/>
      <ExternalBond atomName="C"/>
      <Atom name="M21_C.ar" type="ssip" ssip_charge="-1.32" mepsValue="-0.025797" isosurface="0.002" fraction="0.5"/>
      <VirtualSite atomName1="CZ" atomName2="CE1" atomName3="CE2" siteName="M21_C.ar" type="outOfPlane" weight12="-0.17" weight13="-0.12" weightCross="10.1"/>
      <Atom name="M22_C.ar" type="ssip" ssip_charge="-1.32" mepsValue="-0.02595" isosurface="0.002" fraction="0.5"/>
      <VirtualSite atomName1="CZ" atomName2="CE1" atomName3="CE2" siteName="M22_C.ar" type="outOfPlane" weight12="-0.09" weight13="-0.11" weightCross="-10.2"/>
      <Atom name="M23_C.ar" type="ssip" ssip_charge="-1.53" mepsValue="-0.029993" isosurface="0.002" fraction="0.5"/>
      <VirtualSite atomName1="CE2" atomName2="CZ" atomName3="CD2" siteName="M23_C.ar" type="outOfPlane" weight12="-0.51" weight13="-0.56" weightCross="-9.5"/>
      <Atom name="M24_C.ar" type="ssip" ssip_charge="-1.53" mepsValue="-0.02976" isosurface="0.002" fraction="0.5"/>
      <VirtualSite atomName1="CE2" atomName2="CZ" atomName3="CD2" siteName="M24_C.ar" type="outOfPlane" weight12="-0.5" weight13="-0.48" weightCross="9.7"/>
      <Atom name="M25_C.ar" type="ssip" ssip_charge="-1.44" mepsValue="-0.028259" isosurface="0.002" fraction="0.5"/>
      <VirtualSite atomName1="CE1" atomName2="CD1" atomName3="CZ" siteName="M25_C.ar" type="outOfPlane" weight12="-0.45" weight13="-0.55" weightCross="9.7"/>
      <Atom name="M26_C.ar" type="ssip" ssip_charge="-1.44" mepsValue="-0.028559" isosurface="0.002" fraction="0.5"/>
      <VirtualSite atomName1="CE1" atomName2="CD1" atomName3="CZ" siteName="M26_C.ar" type="outOfPlane" weight12="-0.38" weight13="-0.41" weightCross="-10.1"/>
      <Atom name="M27_C.ar" type="ssip" ssip_charge="-1.45" mepsValue="-0.028363" isosurface="0.002" fraction="0.5"/>
      <VirtualSite atomName1="CD1" atomName2="CG" atomName3="CE1" siteName="M27_C.ar" type="outOfPlane" weight12="-0.38" weight13="-0.35" weightCross="10.2"/>
      <Atom name="M28_C.ar" type="ssip" ssip_charge="-1.45" mepsValue="-0.028682" isosurface="0.002" fraction="0.5"/>
      <VirtualSite atomName1="CD1" atomName2="CG" atomName3="CE1" siteName="M28_C.ar" type="outOfPlane" weight12="-0.48" weight13="-0.44" weightCross="-9.9"/>
      <Atom name="M29_C.ar" type="ssip" ssip_charge="-1.52" mepsValue="-0.029766" isosurface="0.002" fraction="0.5"/>
      <VirtualSite atomName1="CD2" atomName2="CG" atomName3="CE2" siteName="M29_C.ar" type="outOfPlane" weight12="-0.42" weight13="-0.37" weightCross="-10.1"/>
      <Atom name="M30_C.ar" type="ssip" ssip_charge="-1.52" mepsValue="-0.030005" isosurface="0.002" fraction="0.5"/>
      <VirtualSite atomName1="CD2" atomName2="CG" atomName3="CE2" siteName="M30_C.ar" type="outOfPlane" weight12="-0.42" weight13="-0.35" weightCross="10.1"/>
      <Atom name="M31_C.ar" type="ssip" ssip_charge="-1.42" mepsValue="-0.027803" isosurface="0.002" fraction="0.5"/>
      <VirtualSite atomName1="CG" atomName2="CB" atomName3="CD1" siteName="M31_C.ar" type="outOfPlane" weight12="0.15" weight13="0.04" weightCross="-9.6"/>
      <Atom name="M32_C.ar" type="ssip" ssip_charge="-1.42" mepsValue="-0.028573" isosurface="0.002" fraction="0.5"/>
      <VirtualSite atomName1="CG" atomName2="CB" atomName3="CD1" siteName="M32_C.ar" type="outOfPlane" weight12="0.02" weight13="0.05" weightCross="9.7"/>
      <Atom name="M33_O.3.any" type="ssip" ssip_charge="-3.72" mepsValue="-0.049612" isosurface="0.0300" fraction="1.0"/>
      <VirtualSite atomName1="OH" atomName2="CZ" atomName3="HH" siteName="M33_O.3.any" type="outOfPlane" weight12="-0.5" weight13="-0.68" weightCross="5.6"/>
      <Atom name="M34_O.3.any" type="ssip" ssip_charge="-3.71" mepsValue="-0.049506" isosurface="0.0300" fraction="1.0"/>
      <VirtualSite atomName1="OH" atomName2="CZ" atomName3="HH" siteName="M34_O.3.any" type="outOfPlane" weight12="-0.55" weight13="-0.75" weightCross="-4.8"/>
      <Atom name="M35_H.soft" type="ssip" ssip_charge="0.85" mepsValue="0.072315" isosurface="0.0104" fraction="1.0"/>
      <VirtualSite atomName1="HE2" atomName2="CE2" atomName3="CZ" siteName="M35_H.soft" type="outOfPlane" weight12="-0.75" weight13="-0.01" weightCross="0.1"/>
      <Atom name="M36_H.soft" type="ssip" ssip_charge="0.94" mepsValue="0.088048" isosurface="0.0104" fraction="1.0"/>
      <VirtualSite atomName1="HE1" atomName2="CE1" atomName3="CD1" siteName="M36_H.soft" type="outOfPlane" weight12="-0.63" weight13="-0.08" weightCross="-0.1"/>
      <Atom name="M37_H.soft" type="ssip" ssip_charge="0.7" mepsValue="0.075188" isosurface="0.0104" fraction="1.0"/>
      <VirtualSite atomName1="HD1" atomName2="CD1" atomName3="CG" siteName="M37_H.soft" type="outOfPlane" weight12="-0.9" weight13="0.08" weightCross="-0.6"/>
      <Atom name="M38_H.soft" type="ssip" ssip_charge="0.69" mepsValue="0.073097" isosurface="0.0104" fraction="1.0"/>
      <VirtualSite atomName1="HD2" atomName2="CD2" atomName3="CG" siteName="M38_H.soft" type="outOfPlane" weight12="-0.78" weight13="0.01" weightCross="0.3"/>
      <Atom name="M39_H.O" type="ssip" ssip_charge="3.66" mepsValue="0.186456" isosurface="0.0104" fraction="1.0"/>
      <VirtualSite atomName1="HH" atomName2="OH" atomName3="CZ" siteName="M39_H.O" type="outOfPlane" weight12="-0.93" weight13="0.13" weightCross="-0.6"/>
      <Atom name="M40_H.soft" type="ssip" ssip_charge="0.51" mepsValue="0.067008" isosurface="0.0104" fraction="1.0"/>
      <VirtualSite atomName1="HB2" atomName2="CB" atomName3="CA" siteName="M40_H.soft" type="outOfPlane" weight12="-0.77" weight13="0.01" weightCross="0.1"/>
      <Atom name="M41_H.soft" type="ssip" ssip_charge="0.5" mepsValue="0.065548" isosurface="0.0104" fraction="1.0"/>
      <VirtualSite atomName1="HB3" atomName2="CB" atomName3="CA" siteName="M41_H.soft" type="outOfPlane" weight12="-0.86" weight13="0.08" weightCross="-0.3"/>
      <Atom name="M63_N.pl3.am" type="ssip" ssip_charge="-0.38" mepsValue="-0.007476" isosurface="0.002" fraction="0.5"/>
      <VirtualSite atomName1="N" atomName2="CA" atomName3="H" siteName="M63_N.pl3.am" type="outOfPlane" weight12="0.04" weight13="0.55" weightCross="-13.7"/>
      <Atom name="M64_N.pl3.am" type="ssip" ssip_charge="-0.38" mepsValue="-0.007449" isosurface="0.002" fraction="0.5"/>
      <VirtualSite atomName1="N" atomName2="CA" atomName3="H" siteName="M64_N.pl3.am" type="outOfPlane" weight12="0.1" weight13="0.67" weightCross="13.4"/>
      <Atom name="M71_H.soft" type="ssip" ssip_charge="1.11" mepsValue="0.091093" isosurface="0.0104" fraction="1.0"/>
      <VirtualSite atomName1="HA" atomName2="CA" atomName3="N" siteName="M71_H.soft" type="outOfPlane" weight12="-0.84" weight13="0.06" weightCross="0.0"/>
      <Atom name="M72_H.N" type="ssip" ssip_charge="2.84" mepsValue="0.162927" isosurface="0.0104" fraction="1.0"/>
      <VirtualSite atomName1="H" atomName2="N" atomName3="CA" siteName="M72_H.N" type="outOfPlane" weight12="-0.59" weight13="-0.09" weightCross="0.1"/>
      <Atom name="M75_C.2" type="ssip" ssip_charge="-1.76" mepsValue="-0.034453" isosurface="0.002" fraction="0.5"/>
      <VirtualSite atomName1="C" atomName2="CA" atomName3="O" siteName="M75_C.2" type="outOfPlane" weight12="0.41" weight13="0.09" weightCross="10.7"/>
      <Atom name="M76_C.2" type="ssip" ssip_charge="-1.76" mepsValue="-0.03284" isosurface="0.002" fraction="0.5"/>
      <VirtualSite atomName1="C" atomName2="CA" atomName3="O" siteName="M76_C.2" type="outOfPlane" weight12="0.43" weight13="-0.01" weightCross="-10.6"/>
      <Atom name="M77_O.2.am" type="ssip" ssip_charge="-7.73" mepsValue="-0.08268" isosurface="0.0300" fraction="1.0"/>
      <VirtualSite atomName1="O" atomName2="C" atomName3="CA" siteName="M77_O.2.am" type="outOfPlane" weight12="-1.58" weight13="0.76" weightCross="0.4"/>
      <Atom name="M78_O.2.am" type="ssip" ssip_charge="-7.21" mepsValue="-0.076763" isosurface="0.0300" fraction="1.0"/>
      <VirtualSite atomName1="O" atomName2="C" atomName3="CA" siteName="M78_O.2.am" type="outOfPlane" weight12="0.66" weight13="-0.73" weightCross="0.3"/>
      <Atom name="M79_O.2.am" type="ssip" ssip_charge="-1.35" mepsValue="-0.026411" isosurface="0.002" fraction="0.5"/>
      <VirtualSite atomName1="O" atomName2="C" atomName3="CA" siteName="M79_O.2.am" type="outOfPlane" weight12="-0.33" weight13="-0.03" weightCross="-10.4"/>
      <Atom name="M80_O.2.am" type="ssip" ssip_charge="-1.35" mepsValue="-0.03406" isosurface="0.002" fraction="0.5"/>
      <VirtualSite atomName1="O" atomName2="C" atomName3="CA" siteName="M80_O.2.am" type="outOfPlane" weight12="-0.47" weight13="0.01" weightCross="10.2"/>
    </Residue>
    <Residue name="VAL">
      <Atom name="N" type="protein-N" charge="-0.4157" ssip_charge="0.0" fraction="0" isosurface="0"/>
      <Atom name="H" type="protein-H" charge="0.2719" ssip_charge="0.0" fraction="0" isosurface="0"/>
      <Atom name="CA" type="protein-CT" charge="-0.0875" ssip_charge="0.0" fraction="0" isosurface="0"/>
      <Atom name="HA" type="protein-H1" charge="0.0969" ssip_charge="0.0" fraction="0" isosurface="0"/>
      <Atom name="CB" type="protein-6V" charge="0.2985" ssip_charge="0.0" fraction="0" isosurface="0"/>
      <Atom name="HB" type="protein-HC" charge="-0.0297" ssip_charge="0.0" fraction="0" isosurface="0"/>
      <Atom name="CG1" type="protein-CT" charge="-0.3192" ssip_charge="0.0" fraction="0" isosurface="0"/>
      <Atom name="HG11" type="protein-HC" charge="0.0791" ssip_charge="0.0" fraction="0" isosurface="0"/>
      <Atom name="HG12" type="protein-HC" charge="0.0791" ssip_charge="0.0" fraction="0" isosurface="0"/>
      <Atom name="HG13" type="protein-HC" charge="0.0791" ssip_charge="0.0" fraction="0" isosurface="0"/>
      <Atom name="CG2" type="protein-CT" charge="-0.3192" ssip_charge="0.0" fraction="0" isosurface="0"/>
      <Atom name="HG21" type="protein-HC" charge="0.0791" ssip_charge="0.0" fraction="0" isosurface="0"/>
      <Atom name="HG22" type="protein-HC" charge="0.0791" ssip_charge="0.0" fraction="0" isosurface="0"/>
      <Atom name="HG23" type="protein-HC" charge="0.0791" ssip_charge="0.0" fraction="0" isosurface="0"/>
      <Atom name="C" type="protein-C" charge="0.5973" ssip_charge="0.0" fraction="0" isosurface="0"/>
      <Atom name="O" type="protein-O" charge="-0.5679" ssip_charge="0.0" fraction="0" isosurface="0"/>
      <Bond atomName1="N" atomName2="H"/>
      <Bond atomName1="N" atomName2="CA"/>
      <Bond atomName1="CA" atomName2="HA"/>
      <Bond atomName1="CA" atomName2="CB"/>
      <Bond atomName1="CA" atomName2="C"/>
      <Bond atomName1="CB" atomName2="HB"/>
      <Bond atomName1="CB" atomName2="CG1"/>
      <Bond atomName1="CB" atomName2="CG2"/>
      <Bond atomName1="CG1" atomName2="HG11"/>
      <Bond atomName1="CG1" atomName2="HG12"/>
      <Bond atomName1="CG1" atomName2="HG13"/>
      <Bond atomName1="CG2" atomName2="HG21"/>
      <Bond atomName1="CG2" atomName2="HG22"/>
      <Bond atomName1="CG2" atomName2="HG23"/>
      <Bond atomName1="C" atomName2="O"/>
      <ExternalBond atomName="N"/>
      <ExternalBond atomName="C"/>
      <Atom name="M7_H.soft" type="ssip" ssip_charge="0.33" mepsValue="0.059102" isosurface="0.0104" fraction="1.0"/>
      <VirtualSite atomName1="HG23" atomName2="CG2" atomName3="CB" siteName="M7_H.soft" type="outOfPlane" weight12="-0.72" weight13="-0.03" weightCross="0.1"/>
      <Atom name="M8_H.soft" type="ssip" ssip_charge="0.33" mepsValue="0.058409" isosurface="0.0104" fraction="1.0"/>
      <VirtualSite atomName1="HG21" atomName2="CG2" atomName3="CB" siteName="M8_H.soft" type="outOfPlane" weight12="-0.68" weight13="-0.05" weightCross="-0.1"/>
      <Atom name="M9_H.soft" type="ssip" ssip_charge="0.33" mepsValue="0.058232" isosurface="0.0104" fraction="1.0"/>
      <VirtualSite atomName1="HG22" atomName2="CG2" atomName3="CB" siteName="M9_H.soft" type="outOfPlane" weight12="-0.8" weight13="0.02" weightCross="0.0"/>
      <Atom name="M10_H.soft" type="ssip" ssip_charge="0.23" mepsValue="0.054473" isosurface="0.0104" fraction="1.0"/>
      <VirtualSite atomName1="HB" atomName2="CB" atomName3="CA" siteName="M10_H.soft" type="outOfPlane" weight12="-0.9" weight13="0.11" weightCross="-0.3"/>
      <Atom name="M11_H.soft" type="ssip" ssip_charge="0.33" mepsValue="0.058265" isosurface="0.0104" fraction="1.0"/>
      <VirtualSite atomName1="HG11" atomName2="CG1" atomName3="CB" siteName="M11_H.soft" type="outOfPlane" weight12="-0.6" weight13="-0.1" weightCross="0.3"/>
      <Atom name="M12_H.soft" type="ssip" ssip_charge="0.33" mepsValue="0.058626" isosurface="0.0104" fraction="1.0"/>
      <VirtualSite atomName1="HG13" atomName2="CG1" atomName3="CB" siteName="M12_H.soft" type="outOfPlane" weight12="-0.82" weight13="0.04" weightCross="-0.2"/>
      <Atom name="M13_H.soft" type="ssip" ssip_charge="0.33" mepsValue="0.058435" isosurface="0.0104" fraction="1.0"/>
      <VirtualSite atomName1="HG12" atomName2="CG1" atomName3="CB" siteName="M13_H.soft" type="outOfPlane" weight12="-0.87" weight13="0.07" weightCross="0.1"/>
      <Atom name="M21_N.pl3.am" type="ssip" ssip_charge="-0.38" mepsValue="-0.007476" isosurface="0.002" fraction="0.5"/>
      <VirtualSite atomName1="N" atomName2="CA" atomName3="H" siteName="M21_N.pl3.am" type="outOfPlane" weight12="0.04" weight13="0.55" weightCross="-13.7"/>
      <Atom name="M22_N.pl3.am" type="ssip" ssip_charge="-0.38" mepsValue="-0.007449" isosurface="0.002" fraction="0.5"/>
      <VirtualSite atomName1="N" atomName2="CA" atomName3="H" siteName="M22_N.pl3.am" type="outOfPlane" weight12="0.1" weight13="0.66" weightCross="13.4"/>
      <Atom name="M29_H.soft" type="ssip" ssip_charge="0.65" mepsValue="0.071806" isosurface="0.0104" fraction="1.0"/>
      <VirtualSite atomName1="HA" atomName2="CA" atomName3="N" siteName="M29_H.soft" type="outOfPlane" weight12="-0.7" weight13="-0.04" weightCross="-0.6"/>
      <Atom name="M30_H.N" type="ssip" ssip_charge="2.84" mepsValue="0.162927" isosurface="0.0104" fraction="1.0"/>
      <VirtualSite atomName1="H" atomName2="N" atomName3="CA" siteName="M30_H.N" type="outOfPlane" weight12="-0.59" weight13="-0.09" weightCross="0.1"/>
      <Atom name="M33_C.2" type="ssip" ssip_charge="-1.76" mepsValue="-0.034453" isosurface="0.002" fraction="0.5"/>
      <VirtualSite atomName1="C" atomName2="CA" atomName3="O" siteName="M33_C.2" type="outOfPlane" weight12="0.41" weight13="0.09" weightCross="10.7"/>
      <Atom name="M34_C.2" type="ssip" ssip_charge="-1.76" mepsValue="-0.03284" isosurface="0.002" fraction="0.5"/>
      <VirtualSite atomName1="C" atomName2="CA" atomName3="O" siteName="M34_C.2" type="outOfPlane" weight12="0.43" weight13="-0.01" weightCross="-10.6"/>
      <Atom name="M35_O.2.am" type="ssip" ssip_charge="-7.73" mepsValue="-0.08268" isosurface="0.0300" fraction="1.0"/>
      <VirtualSite atomName1="O" atomName2="C" atomName3="CA" siteName="M35_O.2.am" type="outOfPlane" weight12="-1.59" weight13="0.76" weightCross="0.4"/>
      <Atom name="M36_O.2.am" type="ssip" ssip_charge="-7.21" mepsValue="-0.076763" isosurface="0.0300" fraction="1.0"/>
      <VirtualSite atomName1="O" atomName2="C" atomName3="CA" siteName="M36_O.2.am" type="outOfPlane" weight12="0.66" weight13="-0.73" weightCross="0.3"/>
      <Atom name="M37_O.2.am" type="ssip" ssip_charge="-1.35" mepsValue="-0.026411" isosurface="0.002" fraction="0.5"/>
      <VirtualSite atomName1="O" atomName2="C" atomName3="CA" siteName="M37_O.2.am" type="outOfPlane" weight12="-0.33" weight13="-0.03" weightCross="-10.4"/>
      <Atom name="M38_O.2.am" type="ssip" ssip_charge="-1.35" mepsValue="-0.03406" isosurface="0.002" fraction="0.5"/>
      <VirtualSite atomName1="O" atomName2="C" atomName3="CA" siteName="M38_O.2.am" type="outOfPlane" weight12="-0.47" weight13="0.01" weightCross="10.2"/>
    </Residue>
    <Residue name="CALA">
      <Atom name="N" type="protein-N" charge="-0.3821" ssip_charge="0.0" fraction="0" isosurface="0"/>
      <Atom name="H" type="protein-H" charge="0.2681" ssip_charge="0.0" fraction="0" isosurface="0"/>
      <Atom name="CA" type="protein-CT" charge="-0.1747" ssip_charge="0.0" fraction="0" isosurface="0"/>
      <Atom name="HA" type="protein-H1" charge="0.1067" ssip_charge="0.0" fraction="0" isosurface="0"/>
      <Atom name="CB" type="protein-CT" charge="-0.2093" ssip_charge="0.0" fraction="0" isosurface="0"/>
      <Atom name="HB1" type="protein-HC" charge="0.0764" ssip_charge="0.0" fraction="0" isosurface="0"/>
      <Atom name="HB2" type="protein-HC" charge="0.0764" ssip_charge="0.0" fraction="0" isosurface="0"/>
      <Atom name="HB3" type="protein-HC" charge="0.0764" ssip_charge="0.0" fraction="0" isosurface="0"/>
      <Atom name="C" type="protein-C" charge="0.7731" ssip_charge="0.0" fraction="0" isosurface="0"/>
      <Atom name="O" type="protein-O2" charge="-0.8055" ssip_charge="0.0" fraction="0" isosurface="0"/>
      <Atom name="OXT" type="protein-O2" charge="-0.8055" ssip_charge="0.0" fraction="0" isosurface="0"/>
      <Bond atomName1="N" atomName2="H"/>
      <Bond atomName1="N" atomName2="CA"/>
      <Bond atomName1="CA" atomName2="HA"/>
      <Bond atomName1="CA" atomName2="CB"/>
      <Bond atomName1="CA" atomName2="C"/>
      <Bond atomName1="CB" atomName2="HB1"/>
      <Bond atomName1="CB" atomName2="HB2"/>
      <Bond atomName1="CB" atomName2="HB3"/>
      <Bond atomName1="C" atomName2="O"/>
      <Bond atomName1="C" atomName2="OXT"/>
      <ExternalBond atomName="N"/>
      <Atom name="M10_N.pl3.am" type="ssip" ssip_charge="-0.38" mepsValue="-0.007476" isosurface="0.002" fraction="0.5"/>
      <VirtualSite atomName1="N" atomName2="CA" atomName3="H" siteName="M10_N.pl3.am" type="outOfPlane" weight12="0.04" weight13="0.55" weightCross="-13.7"/>
      <Atom name="M11_N.pl3.am" type="ssip" ssip_charge="-0.38" mepsValue="-0.007449" isosurface="0.002" fraction="0.5"/>
      <VirtualSite atomName1="N" atomName2="CA" atomName3="H" siteName="M11_N.pl3.am" type="outOfPlane" weight12="0.1" weight13="0.67" weightCross="13.4"/>
      <Atom name="M18_H.soft" type="ssip" ssip_charge="0.65" mepsValue="0.071806" isosurface="0.0104" fraction="1.0"/>
      <VirtualSite atomName1="HA" atomName2="CA" atomName3="N" siteName="M18_H.soft" type="outOfPlane" weight12="-0.7" weight13="-0.04" weightCross="-0.6"/>
      <Atom name="M19_H.N" type="ssip" ssip_charge="2.84" mepsValue="0.162927" isosurface="0.0104" fraction="1.0"/>
      <VirtualSite atomName1="H" atomName2="N" atomName3="CA" siteName="M19_H.N" type="outOfPlane" weight12="-0.59" weight13="-0.09" weightCross="0.1"/>
      <Atom name="M30_H.soft" type="ssip" ssip_charge="0.49" mepsValue="0.065008" isosurface="0.0104" fraction="1.0"/>
      <VirtualSite atomName1="HB3" atomName2="CB" atomName3="CA" siteName="M30_H.soft" type="outOfPlane" weight12="-0.72" weight13="-0.03" weightCross="-0.4"/>
      <Atom name="M31_H.soft" type="ssip" ssip_charge="0.49" mepsValue="0.065281" isosurface="0.0104" fraction="1.0"/>
      <VirtualSite atomName1="HB2" atomName2="CB" atomName3="CA" siteName="M31_H.soft" type="outOfPlane" weight12="-0.8" weight13="0.03" weightCross="-0.2"/>
      <Atom name="M32_H.soft" type="ssip" ssip_charge="0.49" mepsValue="0.06514" isosurface="0.0104" fraction="1.0"/>
      <VirtualSite atomName1="HB1" atomName2="CB" atomName3="CA" siteName="M32_H.soft" type="outOfPlane" weight12="-0.71" weight13="-0.03" weightCross="0.1"/>
      <Atom name="M33_C.2" type="ssip" ssip_charge="-0.07" mepsValue="-0.001383" isosurface="0.002" fraction="0.5"/>
      <VirtualSite atomName1="C" atomName2="CA" atomName3="O" siteName="M33_C.2" type="outOfPlane" weight12="-0.02" weight13="-0.0" weightCross="-12.0"/>
      <Atom name="M34_C.2" type="ssip" ssip_charge="-0.07" mepsValue="-0.002019" isosurface="0.002" fraction="0.5"/>
      <VirtualSite atomName1="C" atomName2="CA" atomName3="O" siteName="M34_C.2" type="outOfPlane" weight12="-0.13" weight13="0.03" weightCross="12.0"/>
      <Atom name="M35_O.2.other" type="ssip" ssip_charge="-5.500" mepsValue="-0.047968" isosurface="0.0300" fraction="1.0"/>
      <VirtualSite atomName1="OXT" atomName2="C" atomName3="CA" siteName="M35_O.2.other" type="outOfPlane" weight12="0.75" weight13="-0.78" weightCross="-0.3"/>
      <Atom name="M36_O.2.other" type="ssip" ssip_charge="-5.500" mepsValue="-0.030396" isosurface="0.0300" fraction="1.0"/>
      <VirtualSite atomName1="OXT" atomName2="C" atomName3="CA" siteName="M36_O.2.other" type="outOfPlane" weight12="-1.38" weight13="0.73" weightCross="-0.4"/>
      <Atom name="M37_O.2.other" type="ssip" ssip_charge="1.09" mepsValue="0.018144" isosurface="0.002" fraction="0.5"/>
      <VirtualSite atomName1="OXT" atomName2="C" atomName3="CA" siteName="M37_O.2.other" type="outOfPlane" weight12="-0.37" weight13="-0.04" weightCross="-9.6"/>
      <Atom name="M38_O.2.other" type="ssip" ssip_charge="1.09" mepsValue="0.014482" isosurface="0.002" fraction="0.5"/>
      <VirtualSite atomName1="OXT" atomName2="C" atomName3="CA" siteName="M38_O.2.other" type="outOfPlane" weight12="-0.45" weight13="-0.01" weightCross="9.5"/>
      <Atom name="M39_O.2.other" type="ssip" ssip_charge="-5.500" mepsValue="-0.048205" isosurface="0.0300" fraction="1.0"/>
      <VirtualSite atomName1="O" atomName2="C" atomName3="CA" siteName="M39_O.2.other" type="outOfPlane" weight12="1.12" weight13="-0.89" weightCross="-0.3"/>
      <Atom name="M40_O.2.other" type="ssip" ssip_charge="-5.500" mepsValue="-0.030566" isosurface="0.0300" fraction="1.0"/>
      <VirtualSite atomName1="O" atomName2="C" atomName3="CA" siteName="M40_O.2.other" type="outOfPlane" weight12="-1.81" weight13="0.88" weightCross="0.1"/>
      <Atom name="M41_O.2.other" type="ssip" ssip_charge="0.98" mepsValue="0.016405" isosurface="0.002" fraction="0.5"/>
      <VirtualSite atomName1="O" atomName2="C" atomName3="CA" siteName="M41_O.2.other" type="outOfPlane" weight12="-0.42" weight13="-0.05" weightCross="11.0"/>
      <Atom name="M42_O.2.other" type="ssip" ssip_charge="0.98" mepsValue="0.014687" isosurface="0.002" fraction="0.5"/>
      <VirtualSite atomName1="O" atomName2="C" atomName3="CA" siteName="M42_O.2.other" type="outOfPlane" weight12="-0.46" weight13="-0.02" weightCross="-11.0"/>
    </Residue>
    <Residue name="CARG">
      <Atom name="N" type="protein-N" charge="-0.3481" ssip_charge="0.0" fraction="0" isosurface="0"/>
      <Atom name="H" type="protein-H" charge="0.2764" ssip_charge="0.0" fraction="0" isosurface="0"/>
      <Atom name="CA" type="protein-CT" charge="-0.3068" ssip_charge="0.0" fraction="0" isosurface="0"/>
      <Atom name="HA" type="protein-H1" charge="0.1447" ssip_charge="0.0" fraction="0" isosurface="0"/>
      <Atom name="CB" type="protein-6R" charge="-0.0374" ssip_charge="0.0" fraction="0" isosurface="0"/>
      <Atom name="HB2" type="protein-HC" charge="0.0371" ssip_charge="0.0" fraction="0" isosurface="0"/>
      <Atom name="HB3" type="protein-HC" charge="0.0371" ssip_charge="0.0" fraction="0" isosurface="0"/>
      <Atom name="CG" type="protein-CT" charge="0.0744" ssip_charge="0.0" fraction="0" isosurface="0"/>
      <Atom name="HG2" type="protein-HC" charge="0.0185" ssip_charge="0.0" fraction="0" isosurface="0"/>
      <Atom name="HG3" type="protein-HC" charge="0.0185" ssip_charge="0.0" fraction="0" isosurface="0"/>
      <Atom name="CD" type="protein-CT" charge="0.1114" ssip_charge="0.0" fraction="0" isosurface="0"/>
      <Atom name="HD2" type="protein-H1" charge="0.0468" ssip_charge="0.0" fraction="0" isosurface="0"/>
      <Atom name="HD3" type="protein-H1" charge="0.0468" ssip_charge="0.0" fraction="0" isosurface="0"/>
      <Atom name="NE" type="protein-N2" charge="-0.5564" ssip_charge="0.0" fraction="0" isosurface="0"/>
      <Atom name="HE" type="protein-H" charge="0.3479" ssip_charge="0.0" fraction="0" isosurface="0"/>
      <Atom name="CZ" type="protein-CA" charge="0.8368" ssip_charge="0.0" fraction="0" isosurface="0"/>
      <Atom name="NH1" type="protein-N2" charge="-0.8737" ssip_charge="0.0" fraction="0" isosurface="0"/>
      <Atom name="HH11" type="protein-H" charge="0.4493" ssip_charge="0.0" fraction="0" isosurface="0"/>
      <Atom name="HH12" type="protein-H" charge="0.4493" ssip_charge="0.0" fraction="0" isosurface="0"/>
      <Atom name="NH2" type="protein-N2" charge="-0.8737" ssip_charge="0.0" fraction="0" isosurface="0"/>
      <Atom name="HH21" type="protein-H" charge="0.4493" ssip_charge="0.0" fraction="0" isosurface="0"/>
      <Atom name="HH22" type="protein-H" charge="0.4493" ssip_charge="0.0" fraction="0" isosurface="0"/>
      <Atom name="C" type="protein-C" charge="0.8557" ssip_charge="0.0" fraction="0" isosurface="0"/>
      <Atom name="O" type="protein-O2" charge="-0.8266" ssip_charge="0.0" fraction="0" isosurface="0"/>
      <Atom name="OXT" type="protein-O2" charge="-0.8266" ssip_charge="0.0" fraction="0" isosurface="0"/>
      <Bond atomName1="N" atomName2="H"/>
      <Bond atomName1="N" atomName2="CA"/>
      <Bond atomName1="CA" atomName2="HA"/>
      <Bond atomName1="CA" atomName2="CB"/>
      <Bond atomName1="CA" atomName2="C"/>
      <Bond atomName1="CB" atomName2="HB2"/>
      <Bond atomName1="CB" atomName2="HB3"/>
      <Bond atomName1="CB" atomName2="CG"/>
      <Bond atomName1="CG" atomName2="HG2"/>
      <Bond atomName1="CG" atomName2="HG3"/>
      <Bond atomName1="CG" atomName2="CD"/>
      <Bond atomName1="CD" atomName2="HD2"/>
      <Bond atomName1="CD" atomName2="HD3"/>
      <Bond atomName1="CD" atomName2="NE"/>
      <Bond atomName1="NE" atomName2="HE"/>
      <Bond atomName1="NE" atomName2="CZ"/>
      <Bond atomName1="CZ" atomName2="NH1"/>
      <Bond atomName1="CZ" atomName2="NH2"/>
      <Bond atomName1="NH1" atomName2="HH11"/>
      <Bond atomName1="NH1" atomName2="HH12"/>
      <Bond atomName1="NH2" atomName2="HH21"/>
      <Bond atomName1="NH2" atomName2="HH22"/>
      <Bond atomName1="C" atomName2="O"/>
      <Bond atomName1="C" atomName2="OXT"/>
      <ExternalBond atomName="N"/>
      <Atom name="M30_N.pl3.primary" type="ssip" ssip_charge="-1.9" mepsValue="-0.037332" isosurface="0.002" fraction="0.5"/>
      <VirtualSite atomName1="NE" atomName2="CD" atomName3="HE" siteName="M30_N.pl3.primary" type="outOfPlane" weight12="-0.07" weight13="0.37" weightCross="12.4"/>
      <Atom name="M31_N.pl3.primary" type="ssip" ssip_charge="-1.9" mepsValue="-0.037179" isosurface="0.002" fraction="0.5"/>
      <VirtualSite atomName1="NE" atomName2="CD" atomName3="HE" siteName="M31_N.pl3.primary" type="outOfPlane" weight12="0.03" weight13="0.61" weightCross="-12.1"/>
      <Atom name="M32_C.2" type="ssip" ssip_charge="-2.87" mepsValue="-0.056262" isosurface="0.002" fraction="0.5"/>
      <VirtualSite atomName1="CZ" atomName2="NE" atomName3="NH2" siteName="M32_C.2" type="outOfPlane" weight12="0.03" weight13="0.03" weightCross="9.8"/>
      <Atom name="M33_C.2" type="ssip" ssip_charge="-2.87" mepsValue="-0.05581" isosurface="0.002" fraction="0.5"/>
      <VirtualSite atomName1="CZ" atomName2="NE" atomName3="NH2" siteName="M33_C.2" type="outOfPlane" weight12="-0.05" weight13="-0.01" weightCross="-10.0"/>
      <Atom name="M34_N.pl3.primary" type="ssip" ssip_charge="-2.09" mepsValue="-0.040935" isosurface="0.002" fraction="0.5"/>
      <VirtualSite atomName1="NH2" atomName2="CZ" atomName3="HH21" siteName="M34_N.pl3.primary" type="outOfPlane" weight12="-0.5" weight13="0.1" weightCross="-14.0"/>
      <Atom name="M35_N.pl3.primary" type="ssip" ssip_charge="-2.09" mepsValue="-0.040944" isosurface="0.002" fraction="0.5"/>
      <VirtualSite atomName1="NH2" atomName2="CZ" atomName3="HH21" siteName="M35_N.pl3.primary" type="outOfPlane" weight12="-0.56" weight13="-0.1" weightCross="14.1"/>
      <Atom name="M36_N.pl3.primary" type="ssip" ssip_charge="-3.14" mepsValue="-0.061487" isosurface="0.002" fraction="0.5"/>
      <VirtualSite atomName1="NH1" atomName2="CZ" atomName3="HH11" siteName="M36_N.pl3.primary" type="outOfPlane" weight12="-0.76" weight13="-0.0" weightCross="11.9"/>
      <Atom name="M37_N.pl3.primary" type="ssip" ssip_charge="-3.14" mepsValue="-0.061454" isosurface="0.002" fraction="0.5"/>
      <VirtualSite atomName1="NH1" atomName2="CZ" atomName3="HH11" siteName="M37_N.pl3.primary" type="outOfPlane" weight12="-0.76" weight13="0.01" weightCross="-11.9"/>
      <Atom name="M38_H.soft" type="ssip" ssip_charge="0.61" mepsValue="0.070074" isosurface="0.0104" fraction="1.0"/>
      <VirtualSite atomName1="HD2" atomName2="CD" atomName3="CG" siteName="M38_H.soft" type="outOfPlane" weight12="-0.84" weight13="0.05" weightCross="-0.1"/>
      <Atom name="M39_H.soft" type="ssip" ssip_charge="0.61" mepsValue="0.070389" isosurface="0.0104" fraction="1.0"/>
      <VirtualSite atomName1="HD3" atomName2="CD" atomName3="CG" siteName="M39_H.soft" type="outOfPlane" weight12="-0.72" weight13="-0.03" weightCross="0.2"/>
      <Atom name="M40_H.N" type="ssip" ssip_charge="2.700" mepsValue="0.136138" isosurface="0.0104" fraction="1.0"/>
      <VirtualSite atomName1="HE" atomName2="NE" atomName3="CD" siteName="M40_H.N" type="outOfPlane" weight12="-0.75" weight13="-0.01" weightCross="0.5"/>
      <Atom name="M41_H.N" type="ssip" ssip_charge="2.700" mepsValue="0.142565" isosurface="0.0104" fraction="1.0"/>
      <VirtualSite atomName1="HH22" atomName2="NH2" atomName3="CZ" siteName="M41_H.N" type="outOfPlane" weight12="-1.04" weight13="0.17" weightCross="-0.4"/>
      <Atom name="M42_H.N" type="ssip" ssip_charge="2.700" mepsValue="0.140204" isosurface="0.0104" fraction="1.0"/>
      <VirtualSite atomName1="HH21" atomName2="NH2" atomName3="CZ" siteName="M42_H.N" type="outOfPlane" weight12="-0.75" weight13="-0.01" weightCross="-0.1"/>
      <Atom name="M43_H.N" type="ssip" ssip_charge="2.700" mepsValue="0.049489" isosurface="0.0104" fraction="1.0"/>
      <VirtualSite atomName1="HH11" atomName2="NH1" atomName3="CZ" siteName="M43_H.N" type="outOfPlane" weight12="-0.92" weight13="0.1" weightCross="0.8"/>
      <Atom name="M44_H.N" type="ssip" ssip_charge="2.700" mepsValue="0.050527" isosurface="0.0104" fraction="1.0"/>
      <VirtualSite atomName1="HH12" atomName2="NH1" atomName3="CZ" siteName="M44_H.N" type="outOfPlane" weight12="-0.92" weight13="0.1" weightCross="-0.3"/>
      <Atom name="M55_N.pl3.am" type="ssip" ssip_charge="-0.38" mepsValue="-0.007476" isosurface="0.002" fraction="0.5"/>
      <VirtualSite atomName1="N" atomName2="CA" atomName3="H" siteName="M55_N.pl3.am" type="outOfPlane" weight12="-0.14" weight13="-0.12" weightCross="-11.8"/>
      <Atom name="M56_N.pl3.am" type="ssip" ssip_charge="-0.38" mepsValue="-0.007449" isosurface="0.002" fraction="0.5"/>
      <VirtualSite atomName1="N" atomName2="CA" atomName3="H" siteName="M56_N.pl3.am" type="outOfPlane" weight12="0.15" weight13="1.07" weightCross="9.4"/>
      <Atom name="M63_H.soft" type="ssip" ssip_charge="0.64" mepsValue="0.071683" isosurface="0.0104" fraction="1.0"/>
      <VirtualSite atomName1="HA" atomName2="CA" atomName3="N" siteName="M63_H.soft" type="outOfPlane" weight12="-0.59" weight13="-0.1" weightCross="0.7"/>
      <Atom name="M64_H.N" type="ssip" ssip_charge="2.84" mepsValue="0.162927" isosurface="0.0104" fraction="1.0"/>
      <VirtualSite atomName1="H" atomName2="N" atomName3="CA" siteName="M64_H.N" type="outOfPlane" weight12="-0.59" weight13="-0.09" weightCross="0.1"/>
      <Atom name="M73_H.soft" type="ssip" ssip_charge="0.34" mepsValue="0.059294" isosurface="0.0104" fraction="1.0"/>
      <VirtualSite atomName1="HB3" atomName2="CB" atomName3="CA" siteName="M73_H.soft" type="outOfPlane" weight12="-0.78" weight13="0.01" weightCross="0.4"/>
      <Atom name="M74_H.soft" type="ssip" ssip_charge="0.34" mepsValue="0.058746" isosurface="0.0104" fraction="1.0"/>
      <VirtualSite atomName1="HB2" atomName2="CB" atomName3="CA" siteName="M74_H.soft" type="outOfPlane" weight12="-0.74" weight13="-0.01" weightCross="0.5"/>
      <Atom name="M75_H.soft" type="ssip" ssip_charge="0.34" mepsValue="0.059294" isosurface="0.0104" fraction="1.0"/>
      <VirtualSite atomName1="HG3" atomName2="CG" atomName3="CB" siteName="M75_H.soft" type="outOfPlane" weight12="-0.8" weight13="0.03" weightCross="0.3"/>
      <Atom name="M76_H.soft" type="ssip" ssip_charge="0.34" mepsValue="0.059044" isosurface="0.0104" fraction="1.0"/>
      <VirtualSite atomName1="HG2" atomName2="CG" atomName3="CB" siteName="M76_H.soft" type="outOfPlane" weight12="-0.8" weight13="0.03" weightCross="0.4"/>
      <Atom name="M81_C.2" type="ssip" ssip_charge="-0.07" mepsValue="-0.001383" isosurface="0.002" fraction="0.5"/>
      <VirtualSite atomName1="C" atomName2="CA" atomName3="O" siteName="M81_C.2" type="outOfPlane" weight12="-0.01" weight13="0.0" weightCross="-8.6"/>
      <Atom name="M82_C.2" type="ssip" ssip_charge="-0.07" mepsValue="-0.002019" isosurface="0.002" fraction="0.5"/>
      <VirtualSite atomName1="C" atomName2="CA" atomName3="O" siteName="M82_C.2" type="outOfPlane" weight12="-0.09" weight13="0.06" weightCross="8.6"/>
      <Atom name="M83_O.2.other" type="ssip" ssip_charge="-5.500" mepsValue="-0.047968" isosurface="0.0300" fraction="1.0"/>
      <VirtualSite atomName1="OXT" atomName2="C" atomName3="CA" siteName="M83_O.2.other" type="outOfPlane" weight12="0.85" weight13="-0.68" weightCross="-0.3"/>
      <Atom name="M84_O.2.other" type="ssip" ssip_charge="-5.500" mepsValue="-0.030396" isosurface="0.0300" fraction="1.0"/>
      <VirtualSite atomName1="OXT" atomName2="C" atomName3="CA" siteName="M84_O.2.other" type="outOfPlane" weight12="-1.47" weight13="0.64" weightCross="-0.3"/>
      <Atom name="M85_O.2.other" type="ssip" ssip_charge="1.09" mepsValue="0.018144" isosurface="0.002" fraction="0.5"/>
      <VirtualSite atomName1="OXT" atomName2="C" atomName3="CA" siteName="M85_O.2.other" type="outOfPlane" weight12="-0.36" weight13="-0.03" weightCross="-8.4"/>
      <Atom name="M86_O.2.other" type="ssip" ssip_charge="1.09" mepsValue="0.014482" isosurface="0.002" fraction="0.5"/>
      <VirtualSite atomName1="OXT" atomName2="C" atomName3="CA" siteName="M86_O.2.other" type="outOfPlane" weight12="-0.45" weight13="-0.01" weightCross="8.3"/>
      <Atom name="M87_O.2.other" type="ssip" ssip_charge="-5.500" mepsValue="-0.048205" isosurface="0.0300" fraction="1.0"/>
      <VirtualSite atomName1="O" atomName2="C" atomName3="CA" siteName="M87_O.2.other" type="outOfPlane" weight12="0.65" weight13="-0.63" weightCross="-0.2"/>
      <Atom name="M88_O.2.other" type="ssip" ssip_charge="-5.500" mepsValue="-0.030566" isosurface="0.0300" fraction="1.0"/>
      <VirtualSite atomName1="O" atomName2="C" atomName3="CA" siteName="M88_O.2.other" type="outOfPlane" weight12="-1.35" weight13="0.63" weightCross="0.1"/>
      <Atom name="M89_O.2.other" type="ssip" ssip_charge="0.98" mepsValue="0.016405" isosurface="0.002" fraction="0.5"/>
      <VirtualSite atomName1="O" atomName2="C" atomName3="CA" siteName="M89_O.2.other" type="outOfPlane" weight12="-0.44" weight13="-0.03" weightCross="7.8"/>
      <Atom name="M90_O.2.other" type="ssip" ssip_charge="0.98" mepsValue="0.014687" isosurface="0.002" fraction="0.5"/>
      <VirtualSite atomName1="O" atomName2="C" atomName3="CA" siteName="M90_O.2.other" type="outOfPlane" weight12="-0.47" weight13="-0.01" weightCross="-7.9"/>
    </Residue>
    <Residue name="CASN">
      <Atom name="N" type="protein-N" charge="-0.3821" ssip_charge="0.0" fraction="0" isosurface="0"/>
      <Atom name="H" type="protein-H" charge="0.2681" ssip_charge="0.0" fraction="0" isosurface="0"/>
      <Atom name="CA" type="protein-CT" charge="-0.208" ssip_charge="0.0" fraction="0" isosurface="0"/>
      <Atom name="HA" type="protein-H1" charge="0.1358" ssip_charge="0.0" fraction="0" isosurface="0"/>
      <Atom name="CB" type="protein-6N" charge="-0.2299" ssip_charge="0.0" fraction="0" isosurface="0"/>
      <Atom name="HB2" type="protein-HC" charge="0.1023" ssip_charge="0.0" fraction="0" isosurface="0"/>
      <Atom name="HB3" type="protein-HC" charge="0.1023" ssip_charge="0.0" fraction="0" isosurface="0"/>
      <Atom name="CG" type="protein-C" charge="0.7153" ssip_charge="0.0" fraction="0" isosurface="0"/>
      <Atom name="OD1" type="protein-O" charge="-0.601" ssip_charge="0.0" fraction="0" isosurface="0"/>
      <Atom name="ND2" type="protein-N" charge="-0.9084" ssip_charge="0.0" fraction="0" isosurface="0"/>
      <Atom name="HD21" type="protein-H" charge="0.415" ssip_charge="0.0" fraction="0" isosurface="0"/>
      <Atom name="HD22" type="protein-H" charge="0.415" ssip_charge="0.0" fraction="0" isosurface="0"/>
      <Atom name="C" type="protein-C" charge="0.805" ssip_charge="0.0" fraction="0" isosurface="0"/>
      <Atom name="O" type="protein-O2" charge="-0.8147" ssip_charge="0.0" fraction="0" isosurface="0"/>
      <Atom name="OXT" type="protein-O2" charge="-0.8147" ssip_charge="0.0" fraction="0" isosurface="0"/>
      <Bond atomName1="N" atomName2="H"/>
      <Bond atomName1="N" atomName2="CA"/>
      <Bond atomName1="CA" atomName2="HA"/>
      <Bond atomName1="CA" atomName2="CB"/>
      <Bond atomName1="CA" atomName2="C"/>
      <Bond atomName1="CB" atomName2="HB2"/>
      <Bond atomName1="CB" atomName2="HB3"/>
      <Bond atomName1="CB" atomName2="CG"/>
      <Bond atomName1="CG" atomName2="OD1"/>
      <Bond atomName1="CG" atomName2="ND2"/>
      <Bond atomName1="ND2" atomName2="HD21"/>
      <Bond atomName1="ND2" atomName2="HD22"/>
      <Bond atomName1="C" atomName2="O"/>
      <Bond atomName1="C" atomName2="OXT"/>
      <ExternalBond atomName="N"/>
      <Atom name="M10_N.pl3.am" type="ssip" ssip_charge="-0.38" mepsValue="-0.007476" isosurface="0.002" fraction="0.5"/>
      <VirtualSite atomName1="N" atomName2="CA" atomName3="H" siteName="M10_N.pl3.am" type="outOfPlane" weight12="0.04" weight13="0.55" weightCross="-13.7"/>
      <Atom name="M11_N.pl3.am" type="ssip" ssip_charge="-0.38" mepsValue="-0.007449" isosurface="0.002" fraction="0.5"/>
      <VirtualSite atomName1="N" atomName2="CA" atomName3="H" siteName="M11_N.pl3.am" type="outOfPlane" weight12="0.1" weight13="0.66" weightCross="13.4"/>
      <Atom name="M18_H.soft" type="ssip" ssip_charge="1.11" mepsValue="0.091093" isosurface="0.0104" fraction="1.0"/>
      <VirtualSite atomName1="HA" atomName2="CA" atomName3="N" siteName="M18_H.soft" type="outOfPlane" weight12="-0.84" weight13="0.06" weightCross="0.0"/>
      <Atom name="M19_H.N" type="ssip" ssip_charge="2.84" mepsValue="0.162927" isosurface="0.0104" fraction="1.0"/>
      <VirtualSite atomName1="H" atomName2="N" atomName3="CA" siteName="M19_H.N" type="outOfPlane" weight12="-0.59" weight13="-0.09" weightCross="0.1"/>
      <Atom name="M44_C.2" type="ssip" ssip_charge="-1.66" mepsValue="-0.032643" isosurface="0.002" fraction="0.5"/>
      <VirtualSite atomName1="CG" atomName2="CB" atomName3="OD1" siteName="M44_C.2" type="outOfPlane" weight12="-0.1" weight13="-0.12" weightCross="-10.7"/>
      <Atom name="M45_C.2" type="ssip" ssip_charge="-1.66" mepsValue="-0.028219" isosurface="0.002" fraction="0.5"/>
      <VirtualSite atomName1="CG" atomName2="CB" atomName3="OD1" siteName="M45_C.2" type="outOfPlane" weight12="0.0" weight13="0.07" weightCross="10.8"/>
      <Atom name="M46_N.pl3.am" type="ssip" ssip_charge="-0.43" mepsValue="-0.008463" isosurface="0.002" fraction="0.5"/>
      <VirtualSite atomName1="ND2" atomName2="CG" atomName3="HD21" siteName="M46_N.pl3.am" type="outOfPlane" weight12="-0.55" weight13="-0.18" weightCross="13.9"/>
      <Atom name="M47_N.pl3.am" type="ssip" ssip_charge="-0.43" mepsValue="-0.023305" isosurface="0.002" fraction="0.5"/>
      <VirtualSite atomName1="ND2" atomName2="CG" atomName3="HD21" siteName="M47_N.pl3.am" type="outOfPlane" weight12="-0.45" weight13="0.35" weightCross="-13.5"/>
      <Atom name="M48_O.2.am" type="ssip" ssip_charge="-8.02" mepsValue="-0.085948" isosurface="0.0300" fraction="1.0"/>
      <VirtualSite atomName1="OD1" atomName2="CG" atomName3="CB" siteName="M48_O.2.am" type="outOfPlane" weight12="-1.61" weight13="0.69" weightCross="-0.1"/>
      <Atom name="M49_O.2.am" type="ssip" ssip_charge="-7.62" mepsValue="-0.081453" isosurface="0.0300" fraction="1.0"/>
      <VirtualSite atomName1="OD1" atomName2="CG" atomName3="CB" siteName="M49_O.2.am" type="outOfPlane" weight12="0.69" weight13="-0.69" weightCross="0.2"/>
      <Atom name="M50_O.2.am" type="ssip" ssip_charge="-1.23" mepsValue="-0.024211" isosurface="0.002" fraction="0.5"/>
      <VirtualSite atomName1="OD1" atomName2="CG" atomName3="CB" siteName="M50_O.2.am" type="outOfPlane" weight12="-0.5" weight13="-0.01" weightCross="9.4"/>
      <Atom name="M51_O.2.am" type="ssip" ssip_charge="-1.23" mepsValue="-0.037991" isosurface="0.002" fraction="0.5"/>
      <VirtualSite atomName1="OD1" atomName2="CG" atomName3="CB" siteName="M51_O.2.am" type="outOfPlane" weight12="-0.44" weight13="-0.03" weightCross="-9.5"/>
      <Atom name="M52_H.soft" type="ssip" ssip_charge="0.84" mepsValue="0.081875" isosurface="0.0104" fraction="1.0"/>
      <VirtualSite atomName1="HB3" atomName2="CB" atomName3="CA" siteName="M52_H.soft" type="outOfPlane" weight12="-0.72" weight13="-0.02" weightCross="-0.1"/>
      <Atom name="M53_H.soft" type="ssip" ssip_charge="0.82" mepsValue="0.078078" isosurface="0.0104" fraction="1.0"/>
      <VirtualSite atomName1="HB2" atomName2="CB" atomName3="CA" siteName="M53_H.soft" type="outOfPlane" weight12="-0.81" weight13="0.04" weightCross="-0.2"/>
      <Atom name="M54_H.N" type="ssip" ssip_charge="2.62" mepsValue="0.163398" isosurface="0.0104" fraction="1.0"/>
      <VirtualSite atomName1="HD22" atomName2="ND2" atomName3="CG" siteName="M54_H.N" type="outOfPlane" weight12="-0.78" weight13="0.02" weightCross="-0.7"/>
      <Atom name="M55_H.N" type="ssip" ssip_charge="2.49" mepsValue="0.149383" isosurface="0.0104" fraction="1.0"/>
      <VirtualSite atomName1="HD21" atomName2="ND2" atomName3="CG" siteName="M55_H.N" type="outOfPlane" weight12="-0.83" weight13="0.05" weightCross="-0.5"/>
      <Atom name="M60_C.2" type="ssip" ssip_charge="-0.07" mepsValue="-0.001383" isosurface="0.002" fraction="0.5"/>
      <VirtualSite atomName1="C" atomName2="CA" atomName3="O" siteName="M60_C.2" type="outOfPlane" weight12="-0.02" weight13="-0.0" weightCross="12.0"/>
      <Atom name="M61_C.2" type="ssip" ssip_charge="-0.07" mepsValue="-0.002019" isosurface="0.002" fraction="0.5"/>
      <VirtualSite atomName1="C" atomName2="CA" atomName3="O" siteName="M61_C.2" type="outOfPlane" weight12="-0.18" weight13="-0.09" weightCross="-11.9"/>
      <Atom name="M62_O.2.other" type="ssip" ssip_charge="-5.500" mepsValue="-0.047968" isosurface="0.0300" fraction="1.0"/>
      <VirtualSite atomName1="O" atomName2="C" atomName3="CA" siteName="M62_O.2.other" type="outOfPlane" weight12="1.18" weight13="-0.9" weightCross="-0.4"/>
      <Atom name="M63_O.2.other" type="ssip" ssip_charge="-5.500" mepsValue="-0.030396" isosurface="0.0300" fraction="1.0"/>
      <VirtualSite atomName1="O" atomName2="C" atomName3="CA" siteName="M63_O.2.other" type="outOfPlane" weight12="-1.78" weight13="0.85" weightCross="-0.5"/>
      <Atom name="M64_O.2.other" type="ssip" ssip_charge="1.09" mepsValue="0.018144" isosurface="0.002" fraction="0.5"/>
      <VirtualSite atomName1="O" atomName2="C" atomName3="CA" siteName="M64_O.2.other" type="outOfPlane" weight12="-0.34" weight13="-0.05" weightCross="-11.2"/>
      <Atom name="M65_O.2.other" type="ssip" ssip_charge="1.09" mepsValue="0.014482" isosurface="0.002" fraction="0.5"/>
      <VirtualSite atomName1="O" atomName2="C" atomName3="CA" siteName="M65_O.2.other" type="outOfPlane" weight12="-0.45" weight13="-0.01" weightCross="11.1"/>
      <Atom name="M66_O.2.other" type="ssip" ssip_charge="-5.500" mepsValue="-0.048205" isosurface="0.0300" fraction="1.0"/>
      <VirtualSite atomName1="OXT" atomName2="C" atomName3="CA" siteName="M66_O.2.other" type="outOfPlane" weight12="0.69" weight13="-0.76" weightCross="-0.2"/>
      <Atom name="M67_O.2.other" type="ssip" ssip_charge="-5.500" mepsValue="-0.030566" isosurface="0.0300" fraction="1.0"/>
      <VirtualSite atomName1="OXT" atomName2="C" atomName3="CA" siteName="M67_O.2.other" type="outOfPlane" weight12="-1.38" weight13="0.75" weightCross="0.1"/>
      <Atom name="M68_O.2.other" type="ssip" ssip_charge="0.98" mepsValue="0.016405" isosurface="0.002" fraction="0.5"/>
      <VirtualSite atomName1="OXT" atomName2="C" atomName3="CA" siteName="M68_O.2.other" type="outOfPlane" weight12="-0.44" weight13="-0.04" weightCross="9.4"/>
      <Atom name="M69_O.2.other" type="ssip" ssip_charge="0.98" mepsValue="0.014687" isosurface="0.002" fraction="0.5"/>
      <VirtualSite atomName1="OXT" atomName2="C" atomName3="CA" siteName="M69_O.2.other" type="outOfPlane" weight12="-0.47" weight13="-0.01" weightCross="-9.4"/>
    </Residue>
    <Residue name="CASP">
      <Atom name="N" type="protein-N" charge="-0.5192" ssip_charge="0.0" fraction="0" isosurface="0"/>
      <Atom name="H" type="protein-H" charge="0.3055" ssip_charge="0.0" fraction="0" isosurface="0"/>
      <Atom name="CA" type="protein-CT" charge="-0.1817" ssip_charge="0.0" fraction="0" isosurface="0"/>
      <Atom name="HA" type="protein-H1" charge="0.1046" ssip_charge="0.0" fraction="0" isosurface="0"/>
      <Atom name="CB" type="protein-6D" charge="-0.0677" ssip_charge="0.0" fraction="0" isosurface="0"/>
      <Atom name="HB2" type="protein-HC" charge="-0.0212" ssip_charge="0.0" fraction="0" isosurface="0"/>
      <Atom name="HB3" type="protein-HC" charge="-0.0212" ssip_charge="0.0" fraction="0" isosurface="0"/>
      <Atom name="CG" type="protein-C" charge="0.8851" ssip_charge="0.0" fraction="0" isosurface="0"/>
      <Atom name="OD1" type="protein-O2" charge="-0.8162" ssip_charge="0.0" fraction="0" isosurface="0"/>
      <Atom name="OD2" type="protein-O2" charge="-0.8162" ssip_charge="0.0" fraction="0" isosurface="0"/>
      <Atom name="C" type="protein-C" charge="0.7256" ssip_charge="0.0" fraction="0" isosurface="0"/>
      <Atom name="O" type="protein-O2" charge="-0.7887" ssip_charge="0.0" fraction="0" isosurface="0"/>
      <Atom name="OXT" type="protein-O2" charge="-0.7887" ssip_charge="0.0" fraction="0" isosurface="0"/>
      <Bond atomName1="N" atomName2="H"/>
      <Bond atomName1="N" atomName2="CA"/>
      <Bond atomName1="CA" atomName2="HA"/>
      <Bond atomName1="CA" atomName2="CB"/>
      <Bond atomName1="CA" atomName2="C"/>
      <Bond atomName1="CB" atomName2="HB2"/>
      <Bond atomName1="CB" atomName2="HB3"/>
      <Bond atomName1="CB" atomName2="CG"/>
      <Bond atomName1="CG" atomName2="OD1"/>
      <Bond atomName1="CG" atomName2="OD2"/>
      <Bond atomName1="C" atomName2="O"/>
      <Bond atomName1="C" atomName2="OXT"/>
      <ExternalBond atomName="N"/>
      <Atom name="M10_N.pl3.am" type="ssip" ssip_charge="-0.38" mepsValue="-0.007476" isosurface="0.002" fraction="0.5"/>
      <VirtualSite atomName1="N" atomName2="H" atomName3="CA" siteName="M10_N.pl3.am" type="outOfPlane" weight12="0.18" weight13="-0.1" weightCross="12.9"/>
      <Atom name="M11_N.pl3.am" type="ssip" ssip_charge="-0.38" mepsValue="-0.007449" isosurface="0.002" fraction="0.5"/>
      <VirtualSite atomName1="N" atomName2="H" atomName3="CA" siteName="M11_N.pl3.am" type="outOfPlane" weight12="0.9" weight13="0.12" weightCross="-11.4"/>
      <Atom name="M18_H.soft" type="ssip" ssip_charge="0.64" mepsValue="0.071683" isosurface="0.0104" fraction="1.0"/>
      <VirtualSite atomName1="HA" atomName2="CA" atomName3="N" siteName="M18_H.soft" type="outOfPlane" weight12="-0.59" weight13="-0.1" weightCross="0.7"/>
      <Atom name="M19_H.N" type="ssip" ssip_charge="2.84" mepsValue="0.162927" isosurface="0.0104" fraction="1.0"/>
      <VirtualSite atomName1="H" atomName2="N" atomName3="CA" siteName="M19_H.N" type="outOfPlane" weight12="-0.59" weight13="-0.09" weightCross="0.1"/>
      <Atom name="M28_H.soft" type="ssip" ssip_charge="0.49" mepsValue="0.065287" isosurface="0.0104" fraction="1.0"/>
      <VirtualSite atomName1="HB2" atomName2="CB" atomName3="CA" siteName="M28_H.soft" type="outOfPlane" weight12="-0.76" weight13="0.0" weightCross="-0.5"/>
      <Atom name="M29_H.soft" type="ssip" ssip_charge="0.49" mepsValue="0.06514" isosurface="0.0104" fraction="1.0"/>
      <VirtualSite atomName1="HB3" atomName2="CB" atomName3="CA" siteName="M29_H.soft" type="outOfPlane" weight12="-0.77" weight13="0.01" weightCross="-0.4"/>
      <Atom name="M50_C.2" type="ssip" ssip_charge="-0.07" mepsValue="-0.001383" isosurface="0.002" fraction="0.5"/>
      <VirtualSite atomName1="C" atomName2="CA" atomName3="O" siteName="M50_C.2" type="outOfPlane" weight12="-0.02" weight13="-0.0" weightCross="-12.0"/>
      <Atom name="M51_C.2" type="ssip" ssip_charge="-0.07" mepsValue="-0.002019" isosurface="0.002" fraction="0.5"/>
      <VirtualSite atomName1="C" atomName2="CA" atomName3="O" siteName="M51_C.2" type="outOfPlane" weight12="-0.12" weight13="0.03" weightCross="12.0"/>
      <Atom name="M52_O.2.other" type="ssip" ssip_charge="-5.500" mepsValue="-0.047968" isosurface="0.0300" fraction="1.0"/>
      <VirtualSite atomName1="OXT" atomName2="C" atomName3="CA" siteName="M52_O.2.other" type="outOfPlane" weight12="0.75" weight13="-0.78" weightCross="-0.3"/>
      <Atom name="M53_O.2.other" type="ssip" ssip_charge="-5.500" mepsValue="-0.030396" isosurface="0.0300" fraction="1.0"/>
      <VirtualSite atomName1="OXT" atomName2="C" atomName3="CA" siteName="M53_O.2.other" type="outOfPlane" weight12="-1.38" weight13="0.73" weightCross="-0.4"/>
      <Atom name="M54_O.2.other" type="ssip" ssip_charge="1.09" mepsValue="0.018144" isosurface="0.002" fraction="0.5"/>
      <VirtualSite atomName1="OXT" atomName2="C" atomName3="CA" siteName="M54_O.2.other" type="outOfPlane" weight12="-0.37" weight13="-0.04" weightCross="-9.6"/>
      <Atom name="M55_O.2.other" type="ssip" ssip_charge="1.09" mepsValue="0.014482" isosurface="0.002" fraction="0.5"/>
      <VirtualSite atomName1="OXT" atomName2="C" atomName3="CA" siteName="M55_O.2.other" type="outOfPlane" weight12="-0.45" weight13="-0.01" weightCross="9.5"/>
      <Atom name="M56_O.2.other" type="ssip" ssip_charge="-5.500" mepsValue="-0.048205" isosurface="0.0300" fraction="1.0"/>
      <VirtualSite atomName1="O" atomName2="C" atomName3="CA" siteName="M56_O.2.other" type="outOfPlane" weight12="1.11" weight13="-0.88" weightCross="-0.3"/>
      <Atom name="M57_O.2.other" type="ssip" ssip_charge="-5.500" mepsValue="-0.030566" isosurface="0.0300" fraction="1.0"/>
      <VirtualSite atomName1="O" atomName2="C" atomName3="CA" siteName="M57_O.2.other" type="outOfPlane" weight12="-1.8" weight13="0.87" weightCross="0.1"/>
      <Atom name="M58_O.2.other" type="ssip" ssip_charge="0.98" mepsValue="0.016405" isosurface="0.002" fraction="0.5"/>
      <VirtualSite atomName1="O" atomName2="C" atomName3="CA" siteName="M58_O.2.other" type="outOfPlane" weight12="-0.42" weight13="-0.05" weightCross="10.9"/>
      <Atom name="M59_O.2.other" type="ssip" ssip_charge="0.98" mepsValue="0.014687" isosurface="0.002" fraction="0.5"/>
      <VirtualSite atomName1="O" atomName2="C" atomName3="CA" siteName="M59_O.2.other" type="outOfPlane" weight12="-0.46" weight13="-0.02" weightCross="-11.0"/>
      <Atom name="M60_C.2" type="ssip" ssip_charge="-0.07" mepsValue="-0.001383" isosurface="0.002" fraction="0.5"/>
      <VirtualSite atomName1="CG" atomName2="CB" atomName3="OD2" siteName="M60_C.2" type="outOfPlane" weight12="0.05" weight13="0.05" weightCross="12.8"/>
      <Atom name="M61_C.2" type="ssip" ssip_charge="-0.07" mepsValue="-0.002019" isosurface="0.002" fraction="0.5"/>
      <VirtualSite atomName1="CG" atomName2="CB" atomName3="OD2" siteName="M61_C.2" type="outOfPlane" weight12="-0.26" weight13="-0.16" weightCross="-12.7"/>
      <Atom name="M62_O.2.other" type="ssip" ssip_charge="-5.500" mepsValue="-0.047968" isosurface="0.0300" fraction="1.0"/>
      <VirtualSite atomName1="OD2" atomName2="CG" atomName3="CB" siteName="M62_O.2.other" type="outOfPlane" weight12="1.37" weight13="-0.97" weightCross="-0.0"/>
      <Atom name="M63_O.2.other" type="ssip" ssip_charge="-5.500" mepsValue="-0.030396" isosurface="0.0300" fraction="1.0"/>
      <VirtualSite atomName1="OD2" atomName2="CG" atomName3="CB" siteName="M63_O.2.other" type="outOfPlane" weight12="-1.95" weight13="0.91" weightCross="-0.8"/>
      <Atom name="M64_O.2.other" type="ssip" ssip_charge="1.09" mepsValue="0.018144" isosurface="0.002" fraction="0.5"/>
      <VirtualSite atomName1="OD2" atomName2="CG" atomName3="CB" siteName="M64_O.2.other" type="outOfPlane" weight12="-0.22" weight13="-0.11" weightCross="-11.9"/>
      <Atom name="M65_O.2.other" type="ssip" ssip_charge="1.09" mepsValue="0.014482" isosurface="0.002" fraction="0.5"/>
      <VirtualSite atomName1="OD2" atomName2="CG" atomName3="CB" siteName="M65_O.2.other" type="outOfPlane" weight12="-0.56" weight13="0.06" weightCross="11.9"/>
      <Atom name="M66_O.2.other" type="ssip" ssip_charge="-5.500" mepsValue="-0.048205" isosurface="0.0300" fraction="1.0"/>
      <VirtualSite atomName1="OD1" atomName2="CG" atomName3="CB" siteName="M66_O.2.other" type="outOfPlane" weight12="0.58" weight13="-0.73" weightCross="-0.4"/>
      <Atom name="M67_O.2.other" type="ssip" ssip_charge="-5.500" mepsValue="-0.030566" isosurface="0.0300" fraction="1.0"/>
      <VirtualSite atomName1="OD1" atomName2="CG" atomName3="CB" siteName="M67_O.2.other" type="outOfPlane" weight12="-1.28" weight13="0.73" weightCross="0.3"/>
      <Atom name="M68_O.2.other" type="ssip" ssip_charge="0.98" mepsValue="0.016405" isosurface="0.002" fraction="0.5"/>
      <VirtualSite atomName1="OD1" atomName2="CG" atomName3="CB" siteName="M68_O.2.other" type="outOfPlane" weight12="-0.38" weight13="-0.09" weightCross="9.1"/>
      <Atom name="M69_O.2.other" type="ssip" ssip_charge="0.98" mepsValue="0.014687" isosurface="0.002" fraction="0.5"/>
      <VirtualSite atomName1="OD1" atomName2="CG" atomName3="CB" siteName="M69_O.2.other" type="outOfPlane" weight12="-0.54" weight13="0.03" weightCross="-9.1"/>
    </Residue>
    <Residue name="CCYS">
      <Atom name="N" type="protein-N" charge="-0.3821" ssip_charge="0.0" fraction="0" isosurface="0"/>
      <Atom name="H" type="protein-H" charge="0.2681" ssip_charge="0.0" fraction="0" isosurface="0"/>
      <Atom name="CA" type="protein-CT" charge="-0.1635" ssip_charge="0.0" fraction="0" isosurface="0"/>
      <Atom name="HA" type="protein-H1" charge="0.1396" ssip_charge="0.0" fraction="0" isosurface="0"/>
      <Atom name="CB" type="protein-6C" charge="-0.1996" ssip_charge="0.0" fraction="0" isosurface="0"/>
      <Atom name="HB2" type="protein-H1" charge="0.1437" ssip_charge="0.0" fraction="0" isosurface="0"/>
      <Atom name="HB3" type="protein-H1" charge="0.1437" ssip_charge="0.0" fraction="0" isosurface="0"/>
      <Atom name="SG" type="protein-SH" charge="-0.3102" ssip_charge="0.0" fraction="0" isosurface="0"/>
      <Atom name="HG" type="protein-HS" charge="0.2068" ssip_charge="0.0" fraction="0" isosurface="0"/>
      <Atom name="C" type="protein-C" charge="0.7497" ssip_charge="0.0" fraction="0" isosurface="0"/>
      <Atom name="O" type="protein-O2" charge="-0.7981" ssip_charge="0.0" fraction="0" isosurface="0"/>
      <Atom name="OXT" type="protein-O2" charge="-0.7981" ssip_charge="0.0" fraction="0" isosurface="0"/>
      <Bond atomName1="N" atomName2="H"/>
      <Bond atomName1="N" atomName2="CA"/>
      <Bond atomName1="CA" atomName2="HA"/>
      <Bond atomName1="CA" atomName2="CB"/>
      <Bond atomName1="CA" atomName2="C"/>
      <Bond atomName1="CB" atomName2="HB2"/>
      <Bond atomName1="CB" atomName2="HB3"/>
      <Bond atomName1="CB" atomName2="SG"/>
      <Bond atomName1="SG" atomName2="HG"/>
      <Bond atomName1="C" atomName2="O"/>
      <Bond atomName1="C" atomName2="OXT"/>
      <ExternalBond atomName="N"/>
      <Atom name="M10_N.pl3.am" type="ssip" ssip_charge="-0.38" mepsValue="-0.007476" isosurface="0.002" fraction="0.5"/>
      <VirtualSite atomName1="N" atomName2="CA" atomName3="H" siteName="M10_N.pl3.am" type="outOfPlane" weight12="0.04" weight13="0.55" weightCross="-13.7"/>
      <Atom name="M11_N.pl3.am" type="ssip" ssip_charge="-0.38" mepsValue="-0.007449" isosurface="0.002" fraction="0.5"/>
      <VirtualSite atomName1="N" atomName2="CA" atomName3="H" siteName="M11_N.pl3.am" type="outOfPlane" weight12="0.1" weight13="0.66" weightCross="13.4"/>
      <Atom name="M18_H.soft" type="ssip" ssip_charge="0.65" mepsValue="0.071806" isosurface="0.0104" fraction="1.0"/>
      <VirtualSite atomName1="HA" atomName2="CA" atomName3="N" siteName="M18_H.soft" type="outOfPlane" weight12="-0.7" weight13="-0.04" weightCross="-0.6"/>
      <Atom name="M19_H.N" type="ssip" ssip_charge="2.84" mepsValue="0.162927" isosurface="0.0104" fraction="1.0"/>
      <VirtualSite atomName1="H" atomName2="N" atomName3="CA" siteName="M19_H.N" type="outOfPlane" weight12="-0.59" weight13="-0.09" weightCross="0.1"/>
      <Atom name="M38_S.3" type="ssip" ssip_charge="-3.32" mepsValue="-0.044279" isosurface="0.002" fraction="1.0"/>
      <VirtualSite atomName1="SG" atomName2="CB" atomName3="HG" siteName="M38_S.3" type="outOfPlane" weight12="-0.4" weight13="-0.44" weightCross="-7.7"/>
      <Atom name="M39_S.3" type="ssip" ssip_charge="-3.32" mepsValue="-0.04418" isosurface="0.002" fraction="1.0"/>
      <VirtualSite atomName1="SG" atomName2="CB" atomName3="HG" siteName="M39_S.3" type="outOfPlane" weight12="-0.42" weight13="-0.47" weightCross="7.6"/>
      <Atom name="M40_S.3" type="ssip" ssip_charge="0.0" mepsValue="0.07842" isosurface="0.002" fraction="0.75"/>
      <VirtualSite atomName1="SG" atomName2="CB" atomName3="HG" siteName="M40_S.3" type="outOfPlane" weight12="-0.63" weight13="0.58" weightCross="0.3"/>
      <Atom name="M41_S.3" type="ssip" ssip_charge="0.0" mepsValue="0.080768" isosurface="0.002" fraction="0.75"/>
      <VirtualSite atomName1="SG" atomName2="CB" atomName3="HG" siteName="M41_S.3" type="outOfPlane" weight12="0.11" weight13="-1.04" weightCross="-0.2"/>
      <Atom name="M42_H.soft" type="ssip" ssip_charge="0.97" mepsValue="0.087378" isosurface="0.0104" fraction="1.0"/>
      <VirtualSite atomName1="HB3" atomName2="CB" atomName3="CA" siteName="M42_H.soft" type="outOfPlane" weight12="-0.77" weight13="0.01" weightCross="0.5"/>
      <Atom name="M43_H.soft" type="ssip" ssip_charge="0.94" mepsValue="0.083161" isosurface="0.0104" fraction="1.0"/>
      <VirtualSite atomName1="HB2" atomName2="CB" atomName3="CA" siteName="M43_H.soft" type="outOfPlane" weight12="-0.75" weight13="-0.01" weightCross="0.1"/>
      <Atom name="M44_H.soft" type="ssip" ssip_charge="1.26" mepsValue="0.097529" isosurface="0.0104" fraction="1.0"/>
      <VirtualSite atomName1="HG" atomName2="SG" atomName3="CB" siteName="M44_H.soft" type="outOfPlane" weight12="-0.63" weight13="0.01" weightCross="0.0"/>
      <Atom name="M45_C.2" type="ssip" ssip_charge="-0.07" mepsValue="-0.001383" isosurface="0.002" fraction="0.5"/>
      <VirtualSite atomName1="C" atomName2="CA" atomName3="O" siteName="M45_C.2" type="outOfPlane" weight12="-0.02" weight13="-0.0" weightCross="12.0"/>
      <Atom name="M46_C.2" type="ssip" ssip_charge="-0.07" mepsValue="-0.002019" isosurface="0.002" fraction="0.5"/>
      <VirtualSite atomName1="C" atomName2="CA" atomName3="O" siteName="M46_C.2" type="outOfPlane" weight12="-0.18" weight13="-0.09" weightCross="-11.9"/>
      <Atom name="M47_O.2.other" type="ssip" ssip_charge="-5.500" mepsValue="-0.047968" isosurface="0.0300" fraction="1.0"/>
      <VirtualSite atomName1="O" atomName2="C" atomName3="CA" siteName="M47_O.2.other" type="outOfPlane" weight12="1.19" weight13="-0.9" weightCross="-0.4"/>
      <Atom name="M48_O.2.other" type="ssip" ssip_charge="-5.500" mepsValue="-0.030396" isosurface="0.0300" fraction="1.0"/>
      <VirtualSite atomName1="O" atomName2="C" atomName3="CA" siteName="M48_O.2.other" type="outOfPlane" weight12="-1.79" weight13="0.85" weightCross="-0.5"/>
      <Atom name="M49_O.2.other" type="ssip" ssip_charge="1.09" mepsValue="0.018144" isosurface="0.002" fraction="0.5"/>
      <VirtualSite atomName1="O" atomName2="C" atomName3="CA" siteName="M49_O.2.other" type="outOfPlane" weight12="-0.34" weight13="-0.05" weightCross="-11.2"/>
      <Atom name="M50_O.2.other" type="ssip" ssip_charge="1.09" mepsValue="0.014482" isosurface="0.002" fraction="0.5"/>
      <VirtualSite atomName1="O" atomName2="C" atomName3="CA" siteName="M50_O.2.other" type="outOfPlane" weight12="-0.45" weight13="-0.01" weightCross="11.1"/>
      <Atom name="M51_O.2.other" type="ssip" ssip_charge="-5.500" mepsValue="-0.048205" isosurface="0.0300" fraction="1.0"/>
      <VirtualSite atomName1="OXT" atomName2="C" atomName3="CA" siteName="M51_O.2.other" type="outOfPlane" weight12="0.68" weight13="-0.76" weightCross="-0.2"/>
      <Atom name="M52_O.2.other" type="ssip" ssip_charge="-5.500" mepsValue="-0.030566" isosurface="0.0300" fraction="1.0"/>
      <VirtualSite atomName1="OXT" atomName2="C" atomName3="CA" siteName="M52_O.2.other" type="outOfPlane" weight12="-1.38" weight13="0.75" weightCross="0.1"/>
      <Atom name="M53_O.2.other" type="ssip" ssip_charge="0.98" mepsValue="0.016405" isosurface="0.002" fraction="0.5"/>
      <VirtualSite atomName1="OXT" atomName2="C" atomName3="CA" siteName="M53_O.2.other" type="outOfPlane" weight12="-0.44" weight13="-0.04" weightCross="9.4"/>
      <Atom name="M54_O.2.other" type="ssip" ssip_charge="0.98" mepsValue="0.014687" isosurface="0.002" fraction="0.5"/>
      <VirtualSite atomName1="OXT" atomName2="C" atomName3="CA" siteName="M54_O.2.other" type="outOfPlane" weight12="-0.47" weight13="-0.01" weightCross="-9.4"/>
    </Residue>
    <Residue name="CCYX">
      <Atom name="N" type="protein-N" charge="-0.3821" ssip_charge="0.0" fraction="0" isosurface="0"/>
      <Atom name="H" type="protein-H" charge="0.2681" ssip_charge="0.0" fraction="0" isosurface="0"/>
      <Atom name="CA" type="protein-CT" charge="-0.1318" ssip_charge="0.0" fraction="0" isosurface="0"/>
      <Atom name="HA" type="protein-H1" charge="0.0938" ssip_charge="0.0" fraction="0" isosurface="0"/>
      <Atom name="CB" type="protein-CT" charge="-0.1943" ssip_charge="0.0" fraction="0" isosurface="0"/>
      <Atom name="HB2" type="protein-H1" charge="0.1228" ssip_charge="0.0" fraction="0" isosurface="0"/>
      <Atom name="HB3" type="protein-H1" charge="0.1228" ssip_charge="0.0" fraction="0" isosurface="0"/>
      <Atom name="SG" type="protein-S" charge="-0.0529" ssip_charge="0.0" fraction="0" isosurface="0"/>
      <Atom name="C" type="protein-C" charge="0.7618" ssip_charge="0.0" fraction="0" isosurface="0"/>
      <Atom name="O" type="protein-O2" charge="-0.8041" ssip_charge="0.0" fraction="0" isosurface="0"/>
      <Atom name="OXT" type="protein-O2" charge="-0.8041" ssip_charge="0.0" fraction="0" isosurface="0"/>
      <Bond atomName1="N" atomName2="H"/>
      <Bond atomName1="N" atomName2="CA"/>
      <Bond atomName1="CA" atomName2="HA"/>
      <Bond atomName1="CA" atomName2="CB"/>
      <Bond atomName1="CA" atomName2="C"/>
      <Bond atomName1="CB" atomName2="HB2"/>
      <Bond atomName1="CB" atomName2="HB3"/>
      <Bond atomName1="CB" atomName2="SG"/>
      <Bond atomName1="C" atomName2="O"/>
      <Bond atomName1="C" atomName2="OXT"/>
      <ExternalBond atomName="SG"/>
      <ExternalBond atomName="N"/>
    </Residue>
    <Residue name="CGLN">
      <Atom name="N" type="protein-N" charge="-0.3821" ssip_charge="0.0" fraction="0" isosurface="0"/>
      <Atom name="H" type="protein-H" charge="0.2681" ssip_charge="0.0" fraction="0" isosurface="0"/>
      <Atom name="CA" type="protein-CT" charge="-0.2248" ssip_charge="0.0" fraction="0" isosurface="0"/>
      <Atom name="HA" type="protein-H1" charge="0.1232" ssip_charge="0.0" fraction="0" isosurface="0"/>
      <Atom name="CB" type="protein-6Q" charge="-0.0664" ssip_charge="0.0" fraction="0" isosurface="0"/>
      <Atom name="HB2" type="protein-HC" charge="0.0452" ssip_charge="0.0" fraction="0" isosurface="0"/>
      <Atom name="HB3" type="protein-HC" charge="0.0452" ssip_charge="0.0" fraction="0" isosurface="0"/>
      <Atom name="CG" type="protein-6q" charge="-0.021" ssip_charge="0.0" fraction="0" isosurface="0"/>
      <Atom name="HG2" type="protein-HC" charge="0.0203" ssip_charge="0.0" fraction="0" isosurface="0"/>
      <Atom name="HG3" type="protein-HC" charge="0.0203" ssip_charge="0.0" fraction="0" isosurface="0"/>
      <Atom name="CD" type="protein-C" charge="0.7093" ssip_charge="0.0" fraction="0" isosurface="0"/>
      <Atom name="OE1" type="protein-O" charge="-0.6098" ssip_charge="0.0" fraction="0" isosurface="0"/>
      <Atom name="NE2" type="protein-N" charge="-0.9574" ssip_charge="0.0" fraction="0" isosurface="0"/>
      <Atom name="HE21" type="protein-H" charge="0.4304" ssip_charge="0.0" fraction="0" isosurface="0"/>
      <Atom name="HE22" type="protein-H" charge="0.4304" ssip_charge="0.0" fraction="0" isosurface="0"/>
      <Atom name="C" type="protein-C" charge="0.7775" ssip_charge="0.0" fraction="0" isosurface="0"/>
      <Atom name="O" type="protein-O2" charge="-0.8042" ssip_charge="0.0" fraction="0" isosurface="0"/>
      <Atom name="OXT" type="protein-O2" charge="-0.8042" ssip_charge="0.0" fraction="0" isosurface="0"/>
      <Bond atomName1="N" atomName2="H"/>
      <Bond atomName1="N" atomName2="CA"/>
      <Bond atomName1="CA" atomName2="HA"/>
      <Bond atomName1="CA" atomName2="CB"/>
      <Bond atomName1="CA" atomName2="C"/>
      <Bond atomName1="CB" atomName2="HB2"/>
      <Bond atomName1="CB" atomName2="HB3"/>
      <Bond atomName1="CB" atomName2="CG"/>
      <Bond atomName1="CG" atomName2="HG2"/>
      <Bond atomName1="CG" atomName2="HG3"/>
      <Bond atomName1="CG" atomName2="CD"/>
      <Bond atomName1="CD" atomName2="OE1"/>
      <Bond atomName1="CD" atomName2="NE2"/>
      <Bond atomName1="NE2" atomName2="HE21"/>
      <Bond atomName1="NE2" atomName2="HE22"/>
      <Bond atomName1="C" atomName2="O"/>
      <Bond atomName1="C" atomName2="OXT"/>
      <ExternalBond atomName="N"/>
      <Atom name="M28_C.2" type="ssip" ssip_charge="-1.35" mepsValue="-0.02638" isosurface="0.002" fraction="0.5"/>
      <VirtualSite atomName1="CD" atomName2="CG" atomName3="OE1" siteName="M28_C.2" type="outOfPlane" weight12="-0.05" weight13="-0.01" weightCross="-10.8"/>
      <Atom name="M29_C.2" type="ssip" ssip_charge="-1.35" mepsValue="-0.03291" isosurface="0.002" fraction="0.5"/>
      <VirtualSite atomName1="CD" atomName2="CG" atomName3="OE1" siteName="M29_C.2" type="outOfPlane" weight12="-0.06" weight13="-0.1" weightCross="10.7"/>
      <Atom name="M30_N.pl3.am" type="ssip" ssip_charge="-0.26" mepsValue="-0.005072" isosurface="0.002" fraction="0.5"/>
      <VirtualSite atomName1="NE2" atomName2="CD" atomName3="HE22" siteName="M30_N.pl3.am" type="outOfPlane" weight12="-0.63" weight13="-0.29" weightCross="12.9"/>
      <Atom name="M31_N.pl3.am" type="ssip" ssip_charge="-0.26" mepsValue="-0.026698" isosurface="0.002" fraction="0.5"/>
      <VirtualSite atomName1="NE2" atomName2="CD" atomName3="HE22" siteName="M31_N.pl3.am" type="outOfPlane" weight12="-0.51" weight13="0.2" weightCross="-12.9"/>
      <Atom name="M32_O.2.am" type="ssip" ssip_charge="-7.83" mepsValue="-0.083728" isosurface="0.0300" fraction="1.0"/>
      <VirtualSite atomName1="OE1" atomName2="CD" atomName3="CG" siteName="M32_O.2.am" type="outOfPlane" weight12="-1.63" weight13="0.7" weightCross="0.3"/>
      <Atom name="M33_O.2.am" type="ssip" ssip_charge="-7.46" mepsValue="-0.079587" isosurface="0.0300" fraction="1.0"/>
      <VirtualSite atomName1="OE1" atomName2="CD" atomName3="CG" siteName="M33_O.2.am" type="outOfPlane" weight12="0.68" weight13="-0.69" weightCross="-0.3"/>
      <Atom name="M34_O.2.am" type="ssip" ssip_charge="-2.0" mepsValue="-0.039192" isosurface="0.002" fraction="0.5"/>
      <VirtualSite atomName1="OE1" atomName2="CD" atomName3="CG" siteName="M34_O.2.am" type="outOfPlane" weight12="-0.39" weight13="-0.03" weightCross="9.7"/>
      <Atom name="M35_O.2.am" type="ssip" ssip_charge="-2.0" mepsValue="-0.030223" isosurface="0.002" fraction="0.5"/>
      <VirtualSite atomName1="OE1" atomName2="CD" atomName3="CG" siteName="M35_O.2.am" type="outOfPlane" weight12="-0.38" weight13="-0.03" weightCross="-9.7"/>
      <Atom name="M36_H.soft" type="ssip" ssip_charge="0.3" mepsValue="0.051965" isosurface="0.0104" fraction="1.0"/>
      <VirtualSite atomName1="HB2" atomName2="CB" atomName3="CA" siteName="M36_H.soft" type="outOfPlane" weight12="-0.78" weight13="0.02" weightCross="-0.2"/>
      <Atom name="M37_H.soft" type="ssip" ssip_charge="0.37" mepsValue="0.063099" isosurface="0.0104" fraction="1.0"/>
      <VirtualSite atomName1="HB3" atomName2="CB" atomName3="CA" siteName="M37_H.soft" type="outOfPlane" weight12="-0.75" weight13="-0.0" weightCross="-0.5"/>
      <Atom name="M38_H.soft" type="ssip" ssip_charge="0.78" mepsValue="0.077122" isosurface="0.0104" fraction="1.0"/>
      <VirtualSite atomName1="HG2" atomName2="CG" atomName3="CB" siteName="M38_H.soft" type="outOfPlane" weight12="-0.82" weight13="0.04" weightCross="0.2"/>
      <Atom name="M39_H.soft" type="ssip" ssip_charge="0.78" mepsValue="0.077649" isosurface="0.0104" fraction="1.0"/>
      <VirtualSite atomName1="HG3" atomName2="CG" atomName3="CB" siteName="M39_H.soft" type="outOfPlane" weight12="-0.74" weight13="-0.01" weightCross="0.5"/>
      <Atom name="M40_H.N" type="ssip" ssip_charge="2.6" mepsValue="0.149519" isosurface="0.0104" fraction="1.0"/>
      <VirtualSite atomName1="HE21" atomName2="NE2" atomName3="CD" siteName="M40_H.N" type="outOfPlane" weight12="-0.77" weight13="0.01" weightCross="-0.2"/>
      <Atom name="M41_H.N" type="ssip" ssip_charge="2.7" mepsValue="0.16189" isosurface="0.0104" fraction="1.0"/>
      <VirtualSite atomName1="HE22" atomName2="NE2" atomName3="CD" siteName="M41_H.N" type="outOfPlane" weight12="-0.81" weight13="0.03" weightCross="-0.1"/>
      <Atom name="M52_N.pl3.am" type="ssip" ssip_charge="-0.38" mepsValue="-0.007476" isosurface="0.002" fraction="0.5"/>
      <VirtualSite atomName1="N" atomName2="CA" atomName3="H" siteName="M52_N.pl3.am" type="outOfPlane" weight12="0.04" weight13="0.55" weightCross="-13.7"/>
      <Atom name="M53_N.pl3.am" type="ssip" ssip_charge="-0.38" mepsValue="-0.007449" isosurface="0.002" fraction="0.5"/>
      <VirtualSite atomName1="N" atomName2="CA" atomName3="H" siteName="M53_N.pl3.am" type="outOfPlane" weight12="0.1" weight13="0.66" weightCross="13.4"/>
      <Atom name="M60_H.spft" type="ssip" ssip_charge="1.11" mepsValue="0.091093" isosurface="0.0104" fraction="1.0"/>
      <VirtualSite atomName1="HA" atomName2="CA" atomName3="N" siteName="M60_H.spft" type="outOfPlane" weight12="-0.84" weight13="0.06" weightCross="0.0"/>
      <Atom name="M61_H.N" type="ssip" ssip_charge="2.84" mepsValue="0.162927" isosurface="0.0104" fraction="1.0"/>
      <VirtualSite atomName1="H" atomName2="N" atomName3="CA" siteName="M61_H.N" type="outOfPlane" weight12="-0.59" weight13="-0.09" weightCross="0.1"/>
      <Atom name="M66_C.2" type="ssip" ssip_charge="-0.07" mepsValue="-0.001383" isosurface="0.002" fraction="0.5"/>
      <VirtualSite atomName1="C" atomName2="CA" atomName3="O" siteName="M66_C.2" type="outOfPlane" weight12="-0.02" weight13="-0.0" weightCross="12.1"/>
      <Atom name="M67_C.2" type="ssip" ssip_charge="-0.07" mepsValue="-0.002019" isosurface="0.002" fraction="0.5"/>
      <VirtualSite atomName1="C" atomName2="CA" atomName3="O" siteName="M67_C.2" type="outOfPlane" weight12="-0.18" weight13="-0.09" weightCross="-12.1"/>
      <Atom name="M68_O.2.other" type="ssip" ssip_charge="-5.500" mepsValue="-0.047968" isosurface="0.0300" fraction="1.0"/>
      <VirtualSite atomName1="O" atomName2="C" atomName3="CA" siteName="M68_O.2.other" type="outOfPlane" weight12="1.21" weight13="-0.91" weightCross="-0.4"/>
      <Atom name="M69_O.2.other" type="ssip" ssip_charge="-5.500" mepsValue="-0.030396" isosurface="0.0300" fraction="1.0"/>
      <VirtualSite atomName1="O" atomName2="C" atomName3="CA" siteName="M69_O.2.other" type="outOfPlane" weight12="-1.81" weight13="0.86" weightCross="-0.5"/>
      <Atom name="M70_O.2.other" type="ssip" ssip_charge="1.09" mepsValue="0.018144" isosurface="0.002" fraction="0.5"/>
      <VirtualSite atomName1="O" atomName2="C" atomName3="CA" siteName="M70_O.2.other" type="outOfPlane" weight12="-0.34" weight13="-0.05" weightCross="-11.3"/>
      <Atom name="M71_O.2.other" type="ssip" ssip_charge="1.09" mepsValue="0.014482" isosurface="0.002" fraction="0.5"/>
      <VirtualSite atomName1="O" atomName2="C" atomName3="CA" siteName="M71_O.2.other" type="outOfPlane" weight12="-0.45" weight13="-0.01" weightCross="11.2"/>
      <Atom name="M72_O.2.other" type="ssip" ssip_charge="-5.500" mepsValue="-0.048205" isosurface="0.0300" fraction="1.0"/>
      <VirtualSite atomName1="OXT" atomName2="C" atomName3="CA" siteName="M72_O.2.other" type="outOfPlane" weight12="0.67" weight13="-0.76" weightCross="-0.2"/>
      <Atom name="M73_O.2.other" type="ssip" ssip_charge="-5.500" mepsValue="-0.030566" isosurface="0.0300" fraction="1.0"/>
      <VirtualSite atomName1="OXT" atomName2="C" atomName3="CA" siteName="M73_O.2.other" type="outOfPlane" weight12="-1.37" weight13="0.75" weightCross="0.1"/>
      <Atom name="M74_O.2.other" type="ssip" ssip_charge="0.98" mepsValue="0.016405" isosurface="0.002" fraction="0.5"/>
      <VirtualSite atomName1="OXT" atomName2="C" atomName3="CA" siteName="M74_O.2.other" type="outOfPlane" weight12="-0.44" weight13="-0.04" weightCross="9.3"/>
      <Atom name="M75_O.2.other" type="ssip" ssip_charge="0.98" mepsValue="0.014687" isosurface="0.002" fraction="0.5"/>
      <VirtualSite atomName1="OXT" atomName2="C" atomName3="CA" siteName="M75_O.2.other" type="outOfPlane" weight12="-0.47" weight13="-0.01" weightCross="-9.4"/>
    </Residue>
    <Residue name="CGLU">
      <Atom name="N" type="protein-N" charge="-0.5192" ssip_charge="0.0" fraction="0" isosurface="0"/>
      <Atom name="H" type="protein-H" charge="0.3055" ssip_charge="0.0" fraction="0" isosurface="0"/>
      <Atom name="CA" type="protein-CT" charge="-0.2059" ssip_charge="0.0" fraction="0" isosurface="0"/>
      <Atom name="HA" type="protein-H1" charge="0.1399" ssip_charge="0.0" fraction="0" isosurface="0"/>
      <Atom name="CB" type="protein-6E" charge="0.0071" ssip_charge="0.0" fraction="0" isosurface="0"/>
      <Atom name="HB2" type="protein-HC" charge="-0.0078" ssip_charge="0.0" fraction="0" isosurface="0"/>
      <Atom name="HB3" type="protein-HC" charge="-0.0078" ssip_charge="0.0" fraction="0" isosurface="0"/>
      <Atom name="CG" type="protein-6e" charge="0.0675" ssip_charge="0.0" fraction="0" isosurface="0"/>
      <Atom name="HG2" type="protein-HC" charge="-0.0548" ssip_charge="0.0" fraction="0" isosurface="0"/>
      <Atom name="HG3" type="protein-HC" charge="-0.0548" ssip_charge="0.0" fraction="0" isosurface="0"/>
      <Atom name="CD" type="protein-C" charge="0.8183" ssip_charge="0.0" fraction="0" isosurface="0"/>
      <Atom name="OE1" type="protein-O2" charge="-0.822" ssip_charge="0.0" fraction="0" isosurface="0"/>
      <Atom name="OE2" type="protein-O2" charge="-0.822" ssip_charge="0.0" fraction="0" isosurface="0"/>
      <Atom name="C" type="protein-C" charge="0.742" ssip_charge="0.0" fraction="0" isosurface="0"/>
      <Atom name="O" type="protein-O2" charge="-0.793" ssip_charge="0.0" fraction="0" isosurface="0"/>
      <Atom name="OXT" type="protein-O2" charge="-0.793" ssip_charge="0.0" fraction="0" isosurface="0"/>
      <Bond atomName1="N" atomName2="H"/>
      <Bond atomName1="N" atomName2="CA"/>
      <Bond atomName1="CA" atomName2="HA"/>
      <Bond atomName1="CA" atomName2="CB"/>
      <Bond atomName1="CA" atomName2="C"/>
      <Bond atomName1="CB" atomName2="HB2"/>
      <Bond atomName1="CB" atomName2="HB3"/>
      <Bond atomName1="CB" atomName2="CG"/>
      <Bond atomName1="CG" atomName2="HG2"/>
      <Bond atomName1="CG" atomName2="HG3"/>
      <Bond atomName1="CG" atomName2="CD"/>
      <Bond atomName1="CD" atomName2="OE1"/>
      <Bond atomName1="CD" atomName2="OE2"/>
      <Bond atomName1="C" atomName2="O"/>
      <Bond atomName1="C" atomName2="OXT"/>
      <ExternalBond atomName="N"/>
      <Atom name="M10_N.pl3.am" type="ssip" ssip_charge="-0.38" mepsValue="-0.007476" isosurface="0.002" fraction="0.5"/>
      <VirtualSite atomName1="N" atomName2="CA" atomName3="H" siteName="M10_N.pl3.am" type="outOfPlane" weight12="0.04" weight13="0.55" weightCross="-13.7"/>
      <Atom name="M11_N.pl3.am" type="ssip" ssip_charge="-0.38" mepsValue="-0.007449" isosurface="0.002" fraction="0.5"/>
      <VirtualSite atomName1="N" atomName2="CA" atomName3="H" siteName="M11_N.pl3.am" type="outOfPlane" weight12="0.1" weight13="0.67" weightCross="13.4"/>
      <Atom name="M18_H.soft" type="ssip" ssip_charge="0.64" mepsValue="0.071683" isosurface="0.0104" fraction="1.0"/>
      <VirtualSite atomName1="HA" atomName2="CA" atomName3="N" siteName="M18_H.soft" type="outOfPlane" weight12="-0.59" weight13="-0.1" weightCross="0.7"/>
      <Atom name="M19_H.N" type="ssip" ssip_charge="2.84" mepsValue="0.162927" isosurface="0.0104" fraction="1.0"/>
      <VirtualSite atomName1="H" atomName2="N" atomName3="CA" siteName="M19_H.N" type="outOfPlane" weight12="-0.59" weight13="-0.09" weightCross="0.1"/>
      <Atom name="M28_H.soft" type="ssip" ssip_charge="0.34" mepsValue="0.059044" isosurface="0.0104" fraction="1.0"/>
      <VirtualSite atomName1="HB2" atomName2="CB" atomName3="CA" siteName="M28_H.soft" type="outOfPlane" weight12="-0.69" weight13="-0.05" weightCross="-0.0"/>
      <Atom name="M29_H.soft" type="ssip" ssip_charge="0.34" mepsValue="0.059294" isosurface="0.0104" fraction="1.0"/>
      <VirtualSite atomName1="HB3" atomName2="CB" atomName3="CA" siteName="M29_H.soft" type="outOfPlane" weight12="-0.78" weight13="0.01" weightCross="0.4"/>
      <Atom name="M30_H.soft" type="ssip" ssip_charge="0.34" mepsValue="0.059294" isosurface="0.0104" fraction="1.0"/>
      <VirtualSite atomName1="HG2" atomName2="CG" atomName3="CB" siteName="M30_H.soft" type="outOfPlane" weight12="-0.8" weight13="0.03" weightCross="0.3"/>
      <Atom name="M31_H.soft" type="ssip" ssip_charge="0.34" mepsValue="0.059044" isosurface="0.0104" fraction="1.0"/>
      <VirtualSite atomName1="HG3" atomName2="CG" atomName3="CB" siteName="M31_H.soft" type="outOfPlane" weight12="-0.8" weight13="0.03" weightCross="0.4"/>
      <Atom name="M56_C.2" type="ssip" ssip_charge="-0.07" mepsValue="-0.001383" isosurface="0.002" fraction="0.5"/>
      <VirtualSite atomName1="C" atomName2="CA" atomName3="O" siteName="M56_C.2" type="outOfPlane" weight12="-0.02" weight13="-0.0" weightCross="-11.9"/>
      <Atom name="M57_C.2" type="ssip" ssip_charge="-0.07" mepsValue="-0.002019" isosurface="0.002" fraction="0.5"/>
      <VirtualSite atomName1="C" atomName2="CA" atomName3="O" siteName="M57_C.2" type="outOfPlane" weight12="-0.12" weight13="0.03" weightCross="11.9"/>
      <Atom name="M58_O.2.other" type="ssip" ssip_charge="-5.500" mepsValue="-0.047968" isosurface="0.0300" fraction="1.0"/>
      <VirtualSite atomName1="OXT" atomName2="C" atomName3="CA" siteName="M58_O.2.other" type="outOfPlane" weight12="0.76" weight13="-0.78" weightCross="-0.3"/>
      <Atom name="M59_O.2.other" type="ssip" ssip_charge="-5.500" mepsValue="-0.030396" isosurface="0.0300" fraction="1.0"/>
      <VirtualSite atomName1="OXT" atomName2="C" atomName3="CA" siteName="M59_O.2.other" type="outOfPlane" weight12="-1.39" weight13="0.73" weightCross="-0.4"/>
      <Atom name="M60_O.2.other" type="ssip" ssip_charge="1.09" mepsValue="0.018144" isosurface="0.002" fraction="0.5"/>
      <VirtualSite atomName1="OXT" atomName2="C" atomName3="CA" siteName="M60_O.2.other" type="outOfPlane" weight12="-0.37" weight13="-0.04" weightCross="-9.6"/>
      <Atom name="M61_O.2.other" type="ssip" ssip_charge="1.09" mepsValue="0.014482" isosurface="0.002" fraction="0.5"/>
      <VirtualSite atomName1="OXT" atomName2="C" atomName3="CA" siteName="M61_O.2.other" type="outOfPlane" weight12="-0.45" weight13="-0.01" weightCross="9.5"/>
      <Atom name="M62_O.2.other" type="ssip" ssip_charge="-5.500" mepsValue="-0.048205" isosurface="0.0300" fraction="1.0"/>
      <VirtualSite atomName1="O" atomName2="C" atomName3="CA" siteName="M62_O.2.other" type="outOfPlane" weight12="1.09" weight13="-0.88" weightCross="-0.3"/>
      <Atom name="M63_O.2.other" type="ssip" ssip_charge="-5.500" mepsValue="-0.030566" isosurface="0.0300" fraction="1.0"/>
      <VirtualSite atomName1="O" atomName2="C" atomName3="CA" siteName="M63_O.2.other" type="outOfPlane" weight12="-1.78" weight13="0.87" weightCross="0.1"/>
      <Atom name="M64_O.2.other" type="ssip" ssip_charge="0.98" mepsValue="0.016405" isosurface="0.002" fraction="0.5"/>
      <VirtualSite atomName1="O" atomName2="C" atomName3="CA" siteName="M64_O.2.other" type="outOfPlane" weight12="-0.42" weight13="-0.05" weightCross="10.8"/>
      <Atom name="M65_O.2.other" type="ssip" ssip_charge="0.98" mepsValue="0.014687" isosurface="0.002" fraction="0.5"/>
      <VirtualSite atomName1="O" atomName2="C" atomName3="CA" siteName="M65_O.2.other" type="outOfPlane" weight12="-0.46" weight13="-0.02" weightCross="-10.9"/>
      <Atom name="M66_C.2" type="ssip" ssip_charge="-0.07" mepsValue="-0.001383" isosurface="0.002" fraction="0.5"/>
      <VirtualSite atomName1="CD" atomName2="CG" atomName3="OE1" siteName="M66_C.2" type="outOfPlane" weight12="-0.02" weight13="-0.01" weightCross="12.4"/>
      <Atom name="M67_C.2" type="ssip" ssip_charge="-0.07" mepsValue="-0.002019" isosurface="0.002" fraction="0.5"/>
      <VirtualSite atomName1="CD" atomName2="CG" atomName3="OE1" siteName="M67_C.2" type="outOfPlane" weight12="-0.18" weight13="-0.1" weightCross="-12.4"/>
      <Atom name="M68_O.2.other" type="ssip" ssip_charge="-5.500" mepsValue="-0.047968" isosurface="0.0300" fraction="1.0"/>
      <VirtualSite atomName1="OE1" atomName2="CD" atomName3="CG" siteName="M68_O.2.other" type="outOfPlane" weight12="1.3" weight13="-0.94" weightCross="-0.4"/>
      <Atom name="M69_O.2.other" type="ssip" ssip_charge="-5.500" mepsValue="-0.030396" isosurface="0.0300" fraction="1.0"/>
      <VirtualSite atomName1="OE1" atomName2="CD" atomName3="CG" siteName="M69_O.2.other" type="outOfPlane" weight12="-1.89" weight13="0.88" weightCross="-0.5"/>
      <Atom name="M70_O.2.other" type="ssip" ssip_charge="1.09" mepsValue="0.018144" isosurface="0.002" fraction="0.5"/>
      <VirtualSite atomName1="OE1" atomName2="CD" atomName3="CG" siteName="M70_O.2.other" type="outOfPlane" weight12="-0.35" weight13="-0.04" weightCross="-11.6"/>
      <Atom name="M71_O.2.other" type="ssip" ssip_charge="1.09" mepsValue="0.014482" isosurface="0.002" fraction="0.5"/>
      <VirtualSite atomName1="OE1" atomName2="CD" atomName3="CG" siteName="M71_O.2.other" type="outOfPlane" weight12="-0.44" weight13="-0.01" weightCross="11.5"/>
      <Atom name="M72_O.2.other" type="ssip" ssip_charge="-5.500" mepsValue="-0.048205" isosurface="0.0300" fraction="1.0"/>
      <VirtualSite atomName1="OE2" atomName2="CD" atomName3="CG" siteName="M72_O.2.other" type="outOfPlane" weight12="0.61" weight13="-0.74" weightCross="-0.2"/>
      <Atom name="M73_O.2.other" type="ssip" ssip_charge="-5.500" mepsValue="-0.030566" isosurface="0.0300" fraction="1.0"/>
      <VirtualSite atomName1="OE2" atomName2="CD" atomName3="CG" siteName="M73_O.2.other" type="outOfPlane" weight12="-1.31" weight13="0.73" weightCross="0.1"/>
      <Atom name="M74_O.2.other" type="ssip" ssip_charge="0.98" mepsValue="0.016405" isosurface="0.002" fraction="0.5"/>
      <VirtualSite atomName1="OE2" atomName2="CD" atomName3="CG" siteName="M74_O.2.other" type="outOfPlane" weight12="-0.45" weight13="-0.04" weightCross="9.1"/>
      <Atom name="M75_O.2.other" type="ssip" ssip_charge="0.98" mepsValue="0.014687" isosurface="0.002" fraction="0.5"/>
      <VirtualSite atomName1="OE2" atomName2="CD" atomName3="CG" siteName="M75_O.2.other" type="outOfPlane" weight12="-0.47" weight13="-0.02" weightCross="-9.2"/>
    </Residue>
    <Residue name="CGLY">
      <Atom name="N" type="protein-N" charge="-0.3821" ssip_charge="0.0" fraction="0" isosurface="0"/>
      <Atom name="H" type="protein-H" charge="0.2681" ssip_charge="0.0" fraction="0" isosurface="0"/>
      <Atom name="CA" type="protein-CT" charge="-0.2493" ssip_charge="0.0" fraction="0" isosurface="0"/>
      <Atom name="HA2" type="protein-H1" charge="0.1056" ssip_charge="0.0" fraction="0" isosurface="0"/>
      <Atom name="HA3" type="protein-H1" charge="0.1056" ssip_charge="0.0" fraction="0" isosurface="0"/>
      <Atom name="C" type="protein-C" charge="0.7231" ssip_charge="0.0" fraction="0" isosurface="0"/>
      <Atom name="O" type="protein-O2" charge="-0.7855" ssip_charge="0.0" fraction="0" isosurface="0"/>
      <Atom name="OXT" type="protein-O2" charge="-0.7855" ssip_charge="0.0" fraction="0" isosurface="0"/>
      <Bond atomName1="N" atomName2="H"/>
      <Bond atomName1="N" atomName2="CA"/>
      <Bond atomName1="CA" atomName2="HA2"/>
      <Bond atomName1="CA" atomName2="HA3"/>
      <Bond atomName1="CA" atomName2="C"/>
      <Bond atomName1="C" atomName2="O"/>
      <Bond atomName1="C" atomName2="OXT"/>
      <ExternalBond atomName="N"/>
      <Atom name="M11_N.pl3.am" type="ssip" ssip_charge="-0.38" mepsValue="-0.007476" isosurface="0.002" fraction="0.5"/>
      <VirtualSite atomName1="N" atomName2="CA" atomName3="H" siteName="M11_N.pl3.am" type="outOfPlane" weight12="0.04" weight13="0.55" weightCross="-13.7"/>
      <Atom name="M12_N.pl3.am" type="ssip" ssip_charge="-0.38" mepsValue="-0.007449" isosurface="0.002" fraction="0.5"/>
      <VirtualSite atomName1="N" atomName2="CA" atomName3="H" siteName="M12_N.pl3.am" type="outOfPlane" weight12="0.1" weight13="0.66" weightCross="13.4"/>
      <Atom name="M19_H.soft" type="ssip" ssip_charge="0.87" mepsValue="0.071683" isosurface="0.0104" fraction="1.0"/>
      <VirtualSite atomName1="HA3" atomName2="CA" atomName3="N" siteName="M19_H.soft" type="outOfPlane" weight12="-0.59" weight13="-0.1" weightCross="0.7"/>
      <Atom name="M20_H.soft" type="ssip" ssip_charge="0.99" mepsValue="0.091093" isosurface="0.0104" fraction="1.0"/>
      <VirtualSite atomName1="HA2" atomName2="CA" atomName3="N" siteName="M20_H.soft" type="outOfPlane" weight12="-0.84" weight13="0.06" weightCross="0.0"/>
      <Atom name="M21_H.N" type="ssip" ssip_charge="2.84" mepsValue="0.162927" isosurface="0.0104" fraction="1.0"/>
      <VirtualSite atomName1="H" atomName2="N" atomName3="CA" siteName="M21_H.N" type="outOfPlane" weight12="-0.59" weight13="-0.09" weightCross="0.1"/>
      <Atom name="M27_C.2" type="ssip" ssip_charge="-0.07" mepsValue="-0.001383" isosurface="0.002" fraction="0.5"/>
      <VirtualSite atomName1="C" atomName2="CA" atomName3="OXT" siteName="M27_C.2" type="outOfPlane" weight12="-0.02" weight13="-0.0" weightCross="12.2"/>
      <Atom name="M28_C.2" type="ssip" ssip_charge="-0.07" mepsValue="-0.002019" isosurface="0.002" fraction="0.5"/>
      <VirtualSite atomName1="C" atomName2="CA" atomName3="OXT" siteName="M28_C.2" type="outOfPlane" weight12="-0.18" weight13="-0.09" weightCross="-12.2"/>
      <Atom name="M29_O.2.other" type="ssip" ssip_charge="-5.500" mepsValue="-0.047968" isosurface="0.0300" fraction="1.0"/>
      <VirtualSite atomName1="OXT" atomName2="C" atomName3="CA" siteName="M29_O.2.other" type="outOfPlane" weight12="1.23" weight13="-0.92" weightCross="-0.4"/>
      <Atom name="M30_O.2.other" type="ssip" ssip_charge="-5.500" mepsValue="-0.030396" isosurface="0.0300" fraction="1.0"/>
      <VirtualSite atomName1="OXT" atomName2="C" atomName3="CA" siteName="M30_O.2.other" type="outOfPlane" weight12="-1.82" weight13="0.87" weightCross="-0.5"/>
      <Atom name="M31_O.2.other" type="ssip" ssip_charge="1.09" mepsValue="0.018144" isosurface="0.002" fraction="0.5"/>
      <VirtualSite atomName1="OXT" atomName2="C" atomName3="CA" siteName="M31_O.2.other" type="outOfPlane" weight12="-0.34" weight13="-0.05" weightCross="-11.4"/>
      <Atom name="M32_O.2.other" type="ssip" ssip_charge="1.09" mepsValue="0.014482" isosurface="0.002" fraction="0.5"/>
      <VirtualSite atomName1="OXT" atomName2="C" atomName3="CA" siteName="M32_O.2.other" type="outOfPlane" weight12="-0.45" weight13="-0.01" weightCross="11.3"/>
      <Atom name="M33_O.2.other" type="ssip" ssip_charge="-5.500" mepsValue="-0.048205" isosurface="0.0300" fraction="1.0"/>
      <VirtualSite atomName1="O" atomName2="C" atomName3="CA" siteName="M33_O.2.other" type="outOfPlane" weight12="0.67" weight13="-0.76" weightCross="-0.2"/>
      <Atom name="M34_O.2.other" type="ssip" ssip_charge="-5.500" mepsValue="-0.030566" isosurface="0.0300" fraction="1.0"/>
      <VirtualSite atomName1="O" atomName2="C" atomName3="CA" siteName="M34_O.2.other" type="outOfPlane" weight12="-1.36" weight13="0.75" weightCross="0.1"/>
      <Atom name="M35_O.2.other" type="ssip" ssip_charge="0.98" mepsValue="0.016405" isosurface="0.002" fraction="0.5"/>
      <VirtualSite atomName1="O" atomName2="C" atomName3="CA" siteName="M35_O.2.other" type="outOfPlane" weight12="-0.44" weight13="-0.04" weightCross="9.4"/>
      <Atom name="M36_O.2.other" type="ssip" ssip_charge="0.98" mepsValue="0.014687" isosurface="0.002" fraction="0.5"/>
      <VirtualSite atomName1="O" atomName2="C" atomName3="CA" siteName="M36_O.2.other" type="outOfPlane" weight12="-0.47" weight13="-0.01" weightCross="-9.4"/>
    </Residue>
    <Residue name="CHID">
      <Atom name="N" type="protein-N" charge="-0.3821" ssip_charge="0.0" fraction="0" isosurface="0"/>
      <Atom name="H" type="protein-H" charge="0.2681" ssip_charge="0.0" fraction="0" isosurface="0"/>
      <Atom name="CA" type="protein-CT" charge="-0.1739" ssip_charge="0.0" fraction="0" isosurface="0"/>
      <Atom name="HA" type="protein-H1" charge="0.11" ssip_charge="0.0" fraction="0" isosurface="0"/>
      <Atom name="CB" type="protein-6H" charge="-0.1046" ssip_charge="0.0" fraction="0" isosurface="0"/>
      <Atom name="HB2" type="protein-HC" charge="0.0565" ssip_charge="0.0" fraction="0" isosurface="0"/>
      <Atom name="HB3" type="protein-HC" charge="0.0565" ssip_charge="0.0" fraction="0" isosurface="0"/>
      <Atom name="CG" type="protein-CC" charge="0.0293" ssip_charge="0.0" fraction="0" isosurface="0"/>
      <Atom name="ND1" type="protein-NA" charge="-0.3892" ssip_charge="0.0" fraction="0" isosurface="0"/>
      <Atom name="HD1" type="protein-H" charge="0.3755" ssip_charge="0.0" fraction="0" isosurface="0"/>
      <Atom name="CE1" type="protein-CR" charge="0.1925" ssip_charge="0.0" fraction="0" isosurface="0"/>
      <Atom name="HE1" type="protein-H5" charge="0.1418" ssip_charge="0.0" fraction="0" isosurface="0"/>
      <Atom name="NE2" type="protein-NB" charge="-0.5629" ssip_charge="0.0" fraction="0" isosurface="0"/>
      <Atom name="CD2" type="protein-CV" charge="0.1001" ssip_charge="0.0" fraction="0" isosurface="0"/>
      <Atom name="HD2" type="protein-H4" charge="0.1241" ssip_charge="0.0" fraction="0" isosurface="0"/>
      <Atom name="C" type="protein-C" charge="0.7615" ssip_charge="0.0" fraction="0" isosurface="0"/>
      <Atom name="O" type="protein-O2" charge="-0.8016" ssip_charge="0.0" fraction="0" isosurface="0"/>
      <Atom name="OXT" type="protein-O2" charge="-0.8016" ssip_charge="0.0" fraction="0" isosurface="0"/>
      <Bond atomName1="N" atomName2="H"/>
      <Bond atomName1="N" atomName2="CA"/>
      <Bond atomName1="CA" atomName2="HA"/>
      <Bond atomName1="CA" atomName2="CB"/>
      <Bond atomName1="CA" atomName2="C"/>
      <Bond atomName1="CB" atomName2="HB2"/>
      <Bond atomName1="CB" atomName2="HB3"/>
      <Bond atomName1="CB" atomName2="CG"/>
      <Bond atomName1="CG" atomName2="ND1"/>
      <Bond atomName1="CG" atomName2="CD2"/>
      <Bond atomName1="ND1" atomName2="HD1"/>
      <Bond atomName1="ND1" atomName2="CE1"/>
      <Bond atomName1="CE1" atomName2="HE1"/>
      <Bond atomName1="CE1" atomName2="NE2"/>
      <Bond atomName1="NE2" atomName2="CD2"/>
      <Bond atomName1="CD2" atomName2="HD2"/>
      <Bond atomName1="C" atomName2="O"/>
      <Bond atomName1="C" atomName2="OXT"/>
      <ExternalBond atomName="N"/>
      <Atom name="M28_C.ar" type="ssip" ssip_charge="-2.17" mepsValue="-0.04247" isosurface="0.002" fraction="0.5"/>
      <VirtualSite atomName1="CD2" atomName2="CG" atomName3="NE2" siteName="M28_C.ar" type="outOfPlane" weight12="-0.54" weight13="-0.42" weightCross="9.0"/>
      <Atom name="M29_C.ar" type="ssip" ssip_charge="-2.17" mepsValue="-0.043643" isosurface="0.002" fraction="0.5"/>
      <VirtualSite atomName1="CD2" atomName2="CG" atomName3="NE2" siteName="M29_C.ar" type="outOfPlane" weight12="-0.58" weight13="-0.43" weightCross="-8.9"/>
      <Atom name="M30_N.ar" type="ssip" ssip_charge="-8.45" mepsValue="-0.108073" isosurface="0.0300" fraction="1.0"/>
      <VirtualSite atomName1="NE2" atomName2="CE1" atomName3="CD2" siteName="M30_N.ar" type="outOfPlane" weight12="-0.69" weight13="-0.67" weightCross="-0.2"/>
      <Atom name="M31_N.ar" type="ssip" ssip_charge="-1.88" mepsValue="-0.036791" isosurface="0.002" fraction="0.5"/>
      <VirtualSite atomName1="NE2" atomName2="CE1" atomName3="CD2" siteName="M31_N.ar" type="outOfPlane" weight12="-0.47" weight13="-0.45" weightCross="8.9"/>
      <Atom name="M32_N.ar" type="ssip" ssip_charge="-1.88" mepsValue="-0.036258" isosurface="0.002" fraction="0.5"/>
      <VirtualSite atomName1="NE2" atomName2="CE1" atomName3="CD2" siteName="M32_N.ar" type="outOfPlane" weight12="-0.32" weight13="-0.34" weightCross="-9.4"/>
      <Atom name="M33_C.ar" type="ssip" ssip_charge="-2.05" mepsValue="-0.040211" isosurface="0.002" fraction="0.5"/>
      <VirtualSite atomName1="CE1" atomName2="ND1" atomName3="HE1" siteName="M33_C.ar" type="outOfPlane" weight12="-0.01" weight13="0.64" weightCross="13.2"/>
      <Atom name="M34_C.ar" type="ssip" ssip_charge="-2.05" mepsValue="-0.040381" isosurface="0.002" fraction="0.5"/>
      <VirtualSite atomName1="CE1" atomName2="ND1" atomName3="HE1" siteName="M34_C.ar" type="outOfPlane" weight12="-0.11" weight13="0.51" weightCross="-13.4"/>
      <Atom name="M35_C.ar" type="ssip" ssip_charge="-1.35" mepsValue="-0.026538" isosurface="0.002" fraction="0.5"/>
      <VirtualSite atomName1="CG" atomName2="CB" atomName3="ND1" siteName="M35_C.ar" type="outOfPlane" weight12="0.6" weight13="0.01" weightCross="-9.0"/>
      <Atom name="M36_C.ar" type="ssip" ssip_charge="-1.35" mepsValue="-0.02731" isosurface="0.002" fraction="0.5"/>
      <VirtualSite atomName1="CG" atomName2="CB" atomName3="ND1" siteName="M36_C.ar" type="outOfPlane" weight12="0.5" weight13="0.02" weightCross="9.4"/>
      <Atom name="M37_N.ar.no_lp" type="ssip" ssip_charge="-0.75" mepsValue="-0.014617" isosurface="0.002" fraction="0.5"/>
      <VirtualSite atomName1="ND1" atomName2="CG" atomName3="HD1" siteName="M37_N.ar.no_lp" type="outOfPlane" weight12="-0.03" weight13="0.57" weightCross="-14.1"/>
      <Atom name="M38_N.ar.no_lp" type="ssip" ssip_charge="-0.75" mepsValue="-0.014953" isosurface="0.002" fraction="0.5"/>
      <VirtualSite atomName1="ND1" atomName2="CG" atomName3="HD1" siteName="M38_N.ar.no_lp" type="outOfPlane" weight12="0.01" weight13="0.61" weightCross="14.1"/>
      <Atom name="M39_H.soft" type="ssip" ssip_charge="0.72" mepsValue="0.074862" isosurface="0.0104" fraction="1.0"/>
      <VirtualSite atomName1="HD2" atomName2="CD2" atomName3="CG" siteName="M39_H.soft" type="outOfPlane" weight12="-0.79" weight13="0.02" weightCross="0.4"/>
      <Atom name="M40_H.soft" type="ssip" ssip_charge="1.27" mepsValue="0.09806" isosurface="0.0104" fraction="1.0"/>
      <VirtualSite atomName1="HE1" atomName2="CE1" atomName3="ND1" siteName="M40_H.soft" type="outOfPlane" weight12="-0.8" weight13="0.03" weightCross="0.6"/>
      <Atom name="M41_H.N" type="ssip" ssip_charge="3.44" mepsValue="0.18017" isosurface="0.0104" fraction="1.0"/>
      <VirtualSite atomName1="HD1" atomName2="ND1" atomName3="CG" siteName="M41_H.N" type="outOfPlane" weight12="-0.9" weight13="0.09" weightCross="-0.2"/>
      <Atom name="M52_N.pl3.am" type="ssip" ssip_charge="-0.38" mepsValue="-0.007476" isosurface="0.002" fraction="0.5"/>
      <VirtualSite atomName1="N" atomName2="H" atomName3="CA" siteName="M52_N.pl3.am" type="outOfPlane" weight12="0.54" weight13="0.03" weightCross="12.8"/>
      <Atom name="M53_N.pl3.am" type="ssip" ssip_charge="-0.38" mepsValue="-0.007449" isosurface="0.002" fraction="0.5"/>
      <VirtualSite atomName1="N" atomName2="H" atomName3="CA" siteName="M53_N.pl3.am" type="outOfPlane" weight12="0.6" weight13="0.06" weightCross="-12.7"/>
      <Atom name="M60_H.soft" type="ssip" ssip_charge="1.11" mepsValue="0.091093" isosurface="0.0104" fraction="1.0"/>
      <VirtualSite atomName1="HA" atomName2="CA" atomName3="N" siteName="M60_H.soft" type="outOfPlane" weight12="-0.84" weight13="0.06" weightCross="0.0"/>
      <Atom name="M61_H.N" type="ssip" ssip_charge="2.84" mepsValue="0.162927" isosurface="0.0104" fraction="1.0"/>
      <VirtualSite atomName1="H" atomName2="N" atomName3="CA" siteName="M61_H.N" type="outOfPlane" weight12="-0.59" weight13="-0.09" weightCross="0.1"/>
      <Atom name="M70_H.soft" type="ssip" ssip_charge="0.48" mepsValue="0.065008" isosurface="0.0104" fraction="1.0"/>
      <VirtualSite atomName1="HB2" atomName2="CB" atomName3="CA" siteName="M70_H.soft" type="outOfPlane" weight12="-0.72" weight13="-0.03" weightCross="-0.4"/>
      <Atom name="M71_H.soft" type="ssip" ssip_charge="0.49" mepsValue="0.06514" isosurface="0.0104" fraction="1.0"/>
      <VirtualSite atomName1="HB3" atomName2="CB" atomName3="CA" siteName="M71_H.soft" type="outOfPlane" weight12="-0.78" weight13="0.01" weightCross="-0.3"/>
      <Atom name="M72_C.2" type="ssip" ssip_charge="-0.07" mepsValue="-0.001383" isosurface="0.002" fraction="0.5"/>
      <VirtualSite atomName1="C" atomName2="CA" atomName3="O" siteName="M72_C.2" type="outOfPlane" weight12="-0.02" weight13="-0.0" weightCross="12.0"/>
      <Atom name="M73_C.2" type="ssip" ssip_charge="-0.07" mepsValue="-0.002019" isosurface="0.002" fraction="0.5"/>
      <VirtualSite atomName1="C" atomName2="CA" atomName3="O" siteName="M73_C.2" type="outOfPlane" weight12="-0.18" weight13="-0.09" weightCross="-12.0"/>
      <Atom name="M74_O.2.other" type="ssip" ssip_charge="-5.500" mepsValue="-0.047968" isosurface="0.0300" fraction="1.0"/>
      <VirtualSite atomName1="O" atomName2="C" atomName3="CA" siteName="M74_O.2.other" type="outOfPlane" weight12="1.2" weight13="-0.91" weightCross="-0.4"/>
      <Atom name="M75_O.2.other" type="ssip" ssip_charge="-5.500" mepsValue="-0.030396" isosurface="0.0300" fraction="1.0"/>
      <VirtualSite atomName1="O" atomName2="C" atomName3="CA" siteName="M75_O.2.other" type="outOfPlane" weight12="-1.8" weight13="0.85" weightCross="-0.5"/>
      <Atom name="M76_O.2.other" type="ssip" ssip_charge="1.09" mepsValue="0.018144" isosurface="0.002" fraction="0.5"/>
      <VirtualSite atomName1="O" atomName2="C" atomName3="CA" siteName="M76_O.2.other" type="outOfPlane" weight12="-0.34" weight13="-0.05" weightCross="-11.2"/>
      <Atom name="M77_O.2.other" type="ssip" ssip_charge="1.09" mepsValue="0.014482" isosurface="0.002" fraction="0.5"/>
      <VirtualSite atomName1="O" atomName2="C" atomName3="CA" siteName="M77_O.2.other" type="outOfPlane" weight12="-0.45" weight13="-0.01" weightCross="11.1"/>
      <Atom name="M78_O.2.other" type="ssip" ssip_charge="-5.500" mepsValue="-0.048205" isosurface="0.0300" fraction="1.0"/>
      <VirtualSite atomName1="OXT" atomName2="C" atomName3="CA" siteName="M78_O.2.other" type="outOfPlane" weight12="0.68" weight13="-0.76" weightCross="-0.2"/>
      <Atom name="M79_O.2.other" type="ssip" ssip_charge="-5.500" mepsValue="-0.030566" isosurface="0.0300" fraction="1.0"/>
      <VirtualSite atomName1="OXT" atomName2="C" atomName3="CA" siteName="M79_O.2.other" type="outOfPlane" weight12="-1.37" weight13="0.75" weightCross="0.1"/>
      <Atom name="M80_O.2.other" type="ssip" ssip_charge="0.98" mepsValue="0.016405" isosurface="0.002" fraction="0.5"/>
      <VirtualSite atomName1="OXT" atomName2="C" atomName3="CA" siteName="M80_O.2.other" type="outOfPlane" weight12="-0.44" weight13="-0.04" weightCross="9.4"/>
      <Atom name="M81_O.2.other" type="ssip" ssip_charge="0.98" mepsValue="0.014687" isosurface="0.002" fraction="0.5"/>
      <VirtualSite atomName1="OXT" atomName2="C" atomName3="CA" siteName="M81_O.2.other" type="outOfPlane" weight12="-0.47" weight13="-0.01" weightCross="-9.4"/>
    </Residue>
    <Residue name="CHIS">
      <Atom name="N" type="protein-N" charge="-0.3821" ssip_charge="0.0" fraction="0" isosurface="0"/>
      <Atom name="H" type="protein-H" charge="0.2681" ssip_charge="0.0" fraction="0" isosurface="0"/>
      <Atom name="CA" type="protein-CT" charge="-0.2699" ssip_charge="0.0" fraction="0" isosurface="0"/>
      <Atom name="HA" type="protein-H1" charge="0.165" ssip_charge="0.0" fraction="0" isosurface="0"/>
      <Atom name="CB" type="protein-6h" charge="-0.1068" ssip_charge="0.0" fraction="0" isosurface="0"/>
      <Atom name="HB2" type="protein-HC" charge="0.062" ssip_charge="0.0" fraction="0" isosurface="0"/>
      <Atom name="HB3" type="protein-HC" charge="0.062" ssip_charge="0.0" fraction="0" isosurface="0"/>
      <Atom name="CG" type="protein-CC" charge="0.2724" ssip_charge="0.0" fraction="0" isosurface="0"/>
      <Atom name="ND1" type="protein-NB" charge="-0.5517" ssip_charge="0.0" fraction="0" isosurface="0"/>
      <Atom name="CE1" type="protein-CR" charge="0.1558" ssip_charge="0.0" fraction="0" isosurface="0"/>
      <Atom name="HE1" type="protein-H5" charge="0.1448" ssip_charge="0.0" fraction="0" isosurface="0"/>
      <Atom name="NE2" type="protein-NA" charge="-0.267" ssip_charge="0.0" fraction="0" isosurface="0"/>
      <Atom name="HE2" type="protein-H" charge="0.3319" ssip_charge="0.0" fraction="0" isosurface="0"/>
      <Atom name="CD2" type="protein-CW" charge="-0.2588" ssip_charge="0.0" fraction="0" isosurface="0"/>
      <Atom name="HD2" type="protein-H4" charge="0.1957" ssip_charge="0.0" fraction="0" isosurface="0"/>
      <Atom name="C" type="protein-C" charge="0.7916" ssip_charge="0.0" fraction="0" isosurface="0"/>
      <Atom name="O" type="protein-O2" charge="-0.8065" ssip_charge="0.0" fraction="0" isosurface="0"/>
      <Atom name="OXT" type="protein-O2" charge="-0.8065" ssip_charge="0.0" fraction="0" isosurface="0"/>
      <Bond atomName1="N" atomName2="H"/>
      <Bond atomName1="N" atomName2="CA"/>
      <Bond atomName1="CA" atomName2="HA"/>
      <Bond atomName1="CA" atomName2="CB"/>
      <Bond atomName1="CA" atomName2="C"/>
      <Bond atomName1="CB" atomName2="HB2"/>
      <Bond atomName1="CB" atomName2="HB3"/>
      <Bond atomName1="CB" atomName2="CG"/>
      <Bond atomName1="CG" atomName2="ND1"/>
      <Bond atomName1="CG" atomName2="CD2"/>
      <Bond atomName1="ND1" atomName2="CE1"/>
      <Bond atomName1="CE1" atomName2="HE1"/>
      <Bond atomName1="CE1" atomName2="NE2"/>
      <Bond atomName1="NE2" atomName2="HE2"/>
      <Bond atomName1="NE2" atomName2="CD2"/>
      <Bond atomName1="CD2" atomName2="HD2"/>
      <Bond atomName1="C" atomName2="O"/>
      <Bond atomName1="C" atomName2="OXT"/>
      <ExternalBond atomName="N"/>
      <Atom name="M32_N.ar" type="ssip" ssip_charge="-8.56" mepsValue="-0.109328" isosurface="0.0300" fraction="1.0"/>
      <VirtualSite atomName1="ND1" atomName2="CG" atomName3="CE1" siteName="M32_N.ar" type="outOfPlane" weight12="-0.66" weight13="-0.71" weightCross="-0.4"/>
      <Atom name="M33_N.ar" type="ssip" ssip_charge="-2.01" mepsValue="-0.039359" isosurface="0.002" fraction="0.5"/>
      <VirtualSite atomName1="ND1" atomName2="CG" atomName3="CE1" siteName="M33_N.ar" type="outOfPlane" weight12="-0.39" weight13="-0.44" weightCross="9.1"/>
      <Atom name="M34_N.ar" type="ssip" ssip_charge="-2.01" mepsValue="-0.038584" isosurface="0.002" fraction="0.5"/>
      <VirtualSite atomName1="ND1" atomName2="CG" atomName3="CE1" siteName="M34_N.ar" type="outOfPlane" weight12="-0.34" weight13="-0.43" weightCross="-9.2"/>
      <Atom name="M35_C.ar" type="ssip" ssip_charge="-1.98" mepsValue="-0.038859" isosurface="0.002" fraction="0.5"/>
      <VirtualSite atomName1="CG" atomName2="CB" atomName3="ND1" siteName="M35_C.ar" type="outOfPlane" weight12="0.15" weight13="0.08" weightCross="10.4"/>
      <Atom name="M36_C.ar" type="ssip" ssip_charge="-1.98" mepsValue="-0.038656" isosurface="0.002" fraction="0.5"/>
      <VirtualSite atomName1="CG" atomName2="CB" atomName3="ND1" siteName="M36_C.ar" type="outOfPlane" weight12="0.07" weight13="0.15" weightCross="-10.4"/>
      <Atom name="M37_C.ar" type="ssip" ssip_charge="-1.41" mepsValue="-0.027592" isosurface="0.002" fraction="0.5"/>
      <VirtualSite atomName1="CD2" atomName2="CG" atomName3="NE2" siteName="M37_C.ar" type="outOfPlane" weight12="-0.37" weight13="-0.4" weightCross="9.1"/>
      <Atom name="M38_C.ar" type="ssip" ssip_charge="-1.41" mepsValue="-0.027564" isosurface="0.002" fraction="0.5"/>
      <VirtualSite atomName1="CD2" atomName2="CG" atomName3="NE2" siteName="M38_C.ar" type="outOfPlane" weight12="-0.42" weight13="-0.38" weightCross="-9.1"/>
      <Atom name="M39_N.ar.no_lp" type="ssip" ssip_charge="-0.9" mepsValue="-0.017578" isosurface="0.002" fraction="0.5"/>
      <VirtualSite atomName1="NE2" atomName2="HE2" atomName3="CE1" siteName="M39_N.ar.no_lp" type="outOfPlane" weight12="0.61" weight13="-0.03" weightCross="13.8"/>
      <Atom name="M40_N.ar.no_lp" type="ssip" ssip_charge="-0.9" mepsValue="-0.017561" isosurface="0.002" fraction="0.5"/>
      <VirtualSite atomName1="NE2" atomName2="HE2" atomName3="CE1" siteName="M40_N.ar.no_lp" type="outOfPlane" weight12="0.66" weight13="0.01" weightCross="-13.7"/>
      <Atom name="M41_C.ar" type="ssip" ssip_charge="-2.09" mepsValue="-0.041001" isosurface="0.002" fraction="0.5"/>
      <VirtualSite atomName1="CE1" atomName2="HE1" atomName3="ND1" siteName="M41_C.ar" type="outOfPlane" weight12="0.41" weight13="-0.09" weightCross="13.8"/>
      <Atom name="M42_C.ar" type="ssip" ssip_charge="-2.09" mepsValue="-0.039887" isosurface="0.002" fraction="0.5"/>
      <VirtualSite atomName1="CE1" atomName2="HE1" atomName3="ND1" siteName="M42_C.ar" type="outOfPlane" weight12="0.67" weight13="0.08" weightCross="-13.4"/>
      <Atom name="M43_H.soft" type="ssip" ssip_charge="1.24" mepsValue="0.096576" isosurface="0.0104" fraction="1.0"/>
      <VirtualSite atomName1="HD2" atomName2="CD2" atomName3="CG" siteName="M43_H.soft" type="outOfPlane" weight12="-0.81" weight13="0.03" weightCross="0.6"/>
      <Atom name="M44_H.N" type="ssip" ssip_charge="3.29" mepsValue="0.175839" isosurface="0.0104" fraction="1.0"/>
      <VirtualSite atomName1="HE2" atomName2="NE2" atomName3="CE1" siteName="M44_H.N" type="outOfPlane" weight12="-0.88" weight13="0.08" weightCross="-1.1"/>
      <Atom name="M45_H.soft" type="ssip" ssip_charge="1.2" mepsValue="0.094962" isosurface="0.0104" fraction="1.0"/>
      <VirtualSite atomName1="HE1" atomName2="CE1" atomName3="ND1" siteName="M45_H.soft" type="outOfPlane" weight12="-0.71" weight13="-0.02" weightCross="0.8"/>
      <Atom name="M46_H.soft" type="ssip" ssip_charge="0.4" mepsValue="0.065422" isosurface="0.0104" fraction="1.0"/>
      <VirtualSite atomName1="HB3" atomName2="CB" atomName3="CA" siteName="M46_H.soft" type="outOfPlane" weight12="-0.72" weight13="-0.03" weightCross="0.1"/>
      <Atom name="M47_H.soft" type="ssip" ssip_charge="0.35" mepsValue="0.057661" isosurface="0.0104" fraction="1.0"/>
      <VirtualSite atomName1="HB2" atomName2="CB" atomName3="CA" siteName="M47_H.soft" type="outOfPlane" weight12="-0.78" weight13="0.02" weightCross="0.4"/>
      <Atom name="M58_N.pl3.am" type="ssip" ssip_charge="-0.38" mepsValue="-0.007476" isosurface="0.002" fraction="0.5"/>
      <VirtualSite atomName1="N" atomName2="H" atomName3="CA" siteName="M58_N.pl3.am" type="outOfPlane" weight12="0.54" weight13="0.03" weightCross="12.8"/>
      <Atom name="M59_N.pl3.am" type="ssip" ssip_charge="-0.38" mepsValue="-0.007449" isosurface="0.002" fraction="0.5"/>
      <VirtualSite atomName1="N" atomName2="H" atomName3="CA" siteName="M59_N.pl3.am" type="outOfPlane" weight12="0.6" weight13="0.06" weightCross="-12.7"/>
      <Atom name="M66_H.soft" type="ssip" ssip_charge="1.11" mepsValue="0.091093" isosurface="0.0104" fraction="1.0"/>
      <VirtualSite atomName1="HA" atomName2="CA" atomName3="N" siteName="M66_H.soft" type="outOfPlane" weight12="-0.84" weight13="0.06" weightCross="0.0"/>
      <Atom name="M67_H.N" type="ssip" ssip_charge="2.84" mepsValue="0.162927" isosurface="0.0104" fraction="1.0"/>
      <VirtualSite atomName1="H" atomName2="N" atomName3="CA" siteName="M67_H.N" type="outOfPlane" weight12="-0.59" weight13="-0.09" weightCross="0.1"/>
      <Atom name="M72_C.2" type="ssip" ssip_charge="-0.07" mepsValue="-0.001383" isosurface="0.002" fraction="0.5"/>
      <VirtualSite atomName1="C" atomName2="O" atomName3="CA" siteName="M72_C.2" type="outOfPlane" weight12="0.0" weight13="-0.02" weightCross="-10.3"/>
      <Atom name="M73_C.2" type="ssip" ssip_charge="-0.07" mepsValue="-0.002019" isosurface="0.002" fraction="0.5"/>
      <VirtualSite atomName1="C" atomName2="O" atomName3="CA" siteName="M73_C.2" type="outOfPlane" weight12="-0.03" weight13="-0.15" weightCross="10.3"/>
      <Atom name="M74_O.2.other" type="ssip" ssip_charge="-5.500" mepsValue="-0.047968" isosurface="0.0300" fraction="1.0"/>
      <VirtualSite atomName1="O" atomName2="C" atomName3="CA" siteName="M74_O.2.other" type="outOfPlane" weight12="0.75" weight13="-0.78" weightCross="-0.3"/>
      <Atom name="M75_O.2.other" type="ssip" ssip_charge="-5.500" mepsValue="-0.030396" isosurface="0.0300" fraction="1.0"/>
      <VirtualSite atomName1="O" atomName2="C" atomName3="CA" siteName="M75_O.2.other" type="outOfPlane" weight12="-1.38" weight13="0.73" weightCross="-0.4"/>
      <Atom name="M76_O.2.other" type="ssip" ssip_charge="1.09" mepsValue="0.018144" isosurface="0.002" fraction="0.5"/>
      <VirtualSite atomName1="O" atomName2="C" atomName3="CA" siteName="M76_O.2.other" type="outOfPlane" weight12="-0.37" weight13="-0.04" weightCross="-9.6"/>
      <Atom name="M77_O.2.other" type="ssip" ssip_charge="1.09" mepsValue="0.014482" isosurface="0.002" fraction="0.5"/>
      <VirtualSite atomName1="O" atomName2="C" atomName3="CA" siteName="M77_O.2.other" type="outOfPlane" weight12="-0.45" weight13="-0.01" weightCross="9.5"/>
      <Atom name="M78_O.2.other" type="ssip" ssip_charge="-5.500" mepsValue="-0.048205" isosurface="0.0300" fraction="1.0"/>
      <VirtualSite atomName1="OXT" atomName2="C" atomName3="O" siteName="M78_O.2.other" type="outOfPlane" weight12="-1.89" weight13="0.98" weightCross="0.3"/>
      <Atom name="M79_O.2.other" type="ssip" ssip_charge="-5.500" mepsValue="-0.030566" isosurface="0.0300" fraction="1.0"/>
      <VirtualSite atomName1="OXT" atomName2="C" atomName3="O" siteName="M79_O.2.other" type="outOfPlane" weight12="1.17" weight13="-0.97" weightCross="-0.1"/>
      <Atom name="M80_O.2.other" type="ssip" ssip_charge="0.98" mepsValue="0.016405" isosurface="0.002" fraction="0.5"/>
      <VirtualSite atomName1="OXT" atomName2="C" atomName3="O" siteName="M80_O.2.other" type="outOfPlane" weight12="-0.58" weight13="0.05" weightCross="-12.0"/>
      <Atom name="M81_O.2.other" type="ssip" ssip_charge="0.98" mepsValue="0.014687" isosurface="0.002" fraction="0.5"/>
      <VirtualSite atomName1="OXT" atomName2="C" atomName3="O" siteName="M81_O.2.other" type="outOfPlane" weight12="-0.51" weight13="0.02" weightCross="12.1"/>
    </Residue>
    <Residue name="CHIP">
      <Atom name="N" type="protein-N" charge="-0.3481" ssip_charge="0.0" fraction="0" isosurface="0"/>
      <Atom name="H" type="protein-H" charge="0.2764" ssip_charge="0.0" fraction="0" isosurface="0"/>
      <Atom name="CA" type="protein-CT" charge="-0.1445" ssip_charge="0.0" fraction="0" isosurface="0"/>
      <Atom name="HA" type="protein-H1" charge="0.1115" ssip_charge="0.0" fraction="0" isosurface="0"/>
      <Atom name="CB" type="protein-6+" charge="-0.08" ssip_charge="0.0" fraction="0" isosurface="0"/>
      <Atom name="HB2" type="protein-HC" charge="0.0868" ssip_charge="0.0" fraction="0" isosurface="0"/>
      <Atom name="HB3" type="protein-HC" charge="0.0868" ssip_charge="0.0" fraction="0" isosurface="0"/>
      <Atom name="CG" type="protein-CC" charge="0.0298" ssip_charge="0.0" fraction="0" isosurface="0"/>
      <Atom name="ND1" type="protein-NA" charge="-0.1501" ssip_charge="0.0" fraction="0" isosurface="0"/>
      <Atom name="HD1" type="protein-H" charge="0.3883" ssip_charge="0.0" fraction="0" isosurface="0"/>
      <Atom name="CE1" type="protein-CR" charge="-0.0251" ssip_charge="0.0" fraction="0" isosurface="0"/>
      <Atom name="HE1" type="protein-H5" charge="0.2694" ssip_charge="0.0" fraction="0" isosurface="0"/>
      <Atom name="NE2" type="protein-NA" charge="-0.1683" ssip_charge="0.0" fraction="0" isosurface="0"/>
      <Atom name="HE2" type="protein-H" charge="0.3913" ssip_charge="0.0" fraction="0" isosurface="0"/>
      <Atom name="CD2" type="protein-CW" charge="-0.1256" ssip_charge="0.0" fraction="0" isosurface="0"/>
      <Atom name="HD2" type="protein-H4" charge="0.2336" ssip_charge="0.0" fraction="0" isosurface="0"/>
      <Atom name="C" type="protein-C" charge="0.8032" ssip_charge="0.0" fraction="0" isosurface="0"/>
      <Atom name="O" type="protein-O2" charge="-0.8177" ssip_charge="0.0" fraction="0" isosurface="0"/>
      <Atom name="OXT" type="protein-O2" charge="-0.8177" ssip_charge="0.0" fraction="0" isosurface="0"/>
      <Bond atomName1="N" atomName2="H"/>
      <Bond atomName1="N" atomName2="CA"/>
      <Bond atomName1="CA" atomName2="HA"/>
      <Bond atomName1="CA" atomName2="CB"/>
      <Bond atomName1="CA" atomName2="C"/>
      <Bond atomName1="CB" atomName2="HB2"/>
      <Bond atomName1="CB" atomName2="HB3"/>
      <Bond atomName1="CB" atomName2="CG"/>
      <Bond atomName1="CG" atomName2="ND1"/>
      <Bond atomName1="CG" atomName2="CD2"/>
      <Bond atomName1="ND1" atomName2="HD1"/>
      <Bond atomName1="ND1" atomName2="CE1"/>
      <Bond atomName1="CE1" atomName2="HE1"/>
      <Bond atomName1="CE1" atomName2="NE2"/>
      <Bond atomName1="NE2" atomName2="HE2"/>
      <Bond atomName1="NE2" atomName2="CD2"/>
      <Bond atomName1="CD2" atomName2="HD2"/>
      <Bond atomName1="C" atomName2="O"/>
      <Bond atomName1="C" atomName2="OXT"/>
      <ExternalBond atomName="N"/>
      <Atom name="M28_N.ar.no_lp" type="ssip" ssip_charge="-2.31" mepsValue="-0.045302" isosurface="0.002" fraction="0.5"/>
      <VirtualSite atomName1="ND1" atomName2="CG" atomName3="CE1" siteName="M28_N.ar.no_lp" type="outOfPlane" weight12="-0.4" weight13="-0.49" weightCross="-8.7"/>
      <Atom name="M29_N.ar.no_lp" type="ssip" ssip_charge="-2.31" mepsValue="-0.045332" isosurface="0.002" fraction="0.5"/>
      <VirtualSite atomName1="ND1" atomName2="CG" atomName3="CE1" siteName="M29_N.ar.no_lp" type="outOfPlane" weight12="-0.5" weight13="-0.55" weightCross="8.4"/>
      <Atom name="M30_C.ar" type="ssip" ssip_charge="-2.31" mepsValue="-0.045349" isosurface="0.002" fraction="0.5"/>
      <VirtualSite atomName1="CG" atomName2="CB" atomName3="ND1" siteName="M30_C.ar" type="outOfPlane" weight12="0.54" weight13="0.06" weightCross="9.2"/>
      <Atom name="M31_C.ar" type="ssip" ssip_charge="-2.31" mepsValue="-0.045177" isosurface="0.002" fraction="0.5"/>
      <VirtualSite atomName1="CG" atomName2="CB" atomName3="ND1" siteName="M31_C.ar" type="outOfPlane" weight12="0.53" weight13="-0.04" weightCross="-9.0"/>
      <Atom name="M32_C.ar" type="ssip" ssip_charge="-2.15" mepsValue="-0.042107" isosurface="0.002" fraction="0.5"/>
      <VirtualSite atomName1="CD2" atomName2="CG" atomName3="NE2" siteName="M32_C.ar" type="outOfPlane" weight12="-0.43" weight13="-0.47" weightCross="9.0"/>
      <Atom name="M33_C.ar" type="ssip" ssip_charge="-2.15" mepsValue="-0.041985" isosurface="0.002" fraction="0.5"/>
      <VirtualSite atomName1="CD2" atomName2="CG" atomName3="NE2" siteName="M33_C.ar" type="outOfPlane" weight12="-0.41" weight13="-0.38" weightCross="-9.2"/>
      <Atom name="M34_C.ar" type="ssip" ssip_charge="-2.12" mepsValue="-0.041578" isosurface="0.002" fraction="0.5"/>
      <VirtualSite atomName1="CE1" atomName2="ND1" atomName3="HE1" siteName="M34_C.ar" type="outOfPlane" weight12="0.03" weight13="0.73" weightCross="13.1"/>
      <Atom name="M35_C.ar" type="ssip" ssip_charge="-2.12" mepsValue="-0.042098" isosurface="0.002" fraction="0.5"/>
      <VirtualSite atomName1="CE1" atomName2="ND1" atomName3="HE1" siteName="M35_C.ar" type="outOfPlane" weight12="-0.04" weight13="0.58" weightCross="-13.5"/>
      <Atom name="M36_N.ar.no_lp" type="ssip" ssip_charge="-1.7" mepsValue="-0.033266" isosurface="0.002" fraction="0.5"/>
      <VirtualSite atomName1="NE2" atomName2="CE1" atomName3="CD2" siteName="M36_N.ar.no_lp" type="outOfPlane" weight12="-0.33" weight13="-0.33" weightCross="9.4"/>
      <Atom name="M37_N.ar.no_lp" type="ssip" ssip_charge="-1.7" mepsValue="-0.03183" isosurface="0.002" fraction="0.5"/>
      <VirtualSite atomName1="NE2" atomName2="CE1" atomName3="CD2" siteName="M37_N.ar.no_lp" type="outOfPlane" weight12="-0.39" weight13="-0.41" weightCross="-9.1"/>
      <Atom name="M38_H.N" type="ssip" ssip_charge="4.7" mepsValue="0.068134" isosurface="0.0104" fraction="1.0"/>
      <VirtualSite atomName1="HD1" atomName2="ND1" atomName3="CG" siteName="M38_H.N" type="outOfPlane" weight12="-0.74" weight13="-0.01" weightCross="0.3"/>
      <Atom name="M39_H.soft" type="ssip" ssip_charge="1.01" mepsValue="0.087111" isosurface="0.0104" fraction="1.0"/>
      <VirtualSite atomName1="HD2" atomName2="CD2" atomName3="CG" siteName="M39_H.soft" type="outOfPlane" weight12="-0.67" weight13="-0.04" weightCross="-1.0"/>
      <Atom name="M40_H.soft" type="ssip" ssip_charge="1.01" mepsValue="0.086946" isosurface="0.0104" fraction="1.0"/>
      <VirtualSite atomName1="HE1" atomName2="CE1" atomName3="ND1" siteName="M40_H.soft" type="outOfPlane" weight12="-0.79" weight13="0.02" weightCross="-0.7"/>
      <Atom name="M41_H.N" type="ssip" ssip_charge="4.7" mepsValue="0.164936" isosurface="0.0104" fraction="1.0"/>
      <VirtualSite atomName1="HE2" atomName2="NE2" atomName3="CE1" siteName="M41_H.N" type="outOfPlane" weight12="-0.88" weight13="0.07" weightCross="-0.4"/>
      <Atom name="M52_N.pl3.am" type="ssip" ssip_charge="-0.38" mepsValue="-0.007476" isosurface="0.002" fraction="0.5"/>
      <VirtualSite atomName1="N" atomName2="CA" atomName3="H" siteName="M52_N.pl3.am" type="outOfPlane" weight12="-0.13" weight13="-0.1" weightCross="-11.6"/>
      <Atom name="M53_N.pl3.am" type="ssip" ssip_charge="-0.38" mepsValue="-0.007449" isosurface="0.002" fraction="0.5"/>
      <VirtualSite atomName1="N" atomName2="CA" atomName3="H" siteName="M53_N.pl3.am" type="outOfPlane" weight12="0.14" weight13="1.03" weightCross="9.3"/>
      <Atom name="M60_H.soft" type="ssip" ssip_charge="1.11" mepsValue="0.091093" isosurface="0.0104" fraction="1.0"/>
      <VirtualSite atomName1="HA" atomName2="CA" atomName3="N" siteName="M60_H.soft" type="outOfPlane" weight12="-0.84" weight13="0.06" weightCross="0.0"/>
      <Atom name="M61_H.N" type="ssip" ssip_charge="2.84" mepsValue="0.162927" isosurface="0.0104" fraction="1.0"/>
      <VirtualSite atomName1="H" atomName2="N" atomName3="CA" siteName="M61_H.N" type="outOfPlane" weight12="-0.59" weight13="-0.09" weightCross="0.1"/>
      <Atom name="M66_C.2" type="ssip" ssip_charge="-0.07" mepsValue="-0.001383" isosurface="0.002" fraction="0.5"/>
      <VirtualSite atomName1="C" atomName2="CA" atomName3="OXT" siteName="M66_C.2" type="outOfPlane" weight12="0.0" weight13="0.01" weightCross="-8.3"/>
      <Atom name="M67_C.2" type="ssip" ssip_charge="-0.07" mepsValue="-0.002019" isosurface="0.002" fraction="0.5"/>
      <VirtualSite atomName1="C" atomName2="CA" atomName3="OXT" siteName="M67_C.2" type="outOfPlane" weight12="-0.1" weight13="0.06" weightCross="8.3"/>
      <Atom name="M68_O.2.other" type="ssip" ssip_charge="-5.500" mepsValue="-0.047968" isosurface="0.0300" fraction="1.0"/>
      <VirtualSite atomName1="O" atomName2="C" atomName3="CA" siteName="M68_O.2.other" type="outOfPlane" weight12="0.83" weight13="-0.66" weightCross="-0.2"/>
      <Atom name="M69_O.2.other" type="ssip" ssip_charge="-5.500" mepsValue="-0.030396" isosurface="0.0300" fraction="1.0"/>
      <VirtualSite atomName1="O" atomName2="C" atomName3="CA" siteName="M69_O.2.other" type="outOfPlane" weight12="-1.45" weight13="0.62" weightCross="-0.4"/>
      <Atom name="M70_O.2.other" type="ssip" ssip_charge="1.09" mepsValue="0.018144" isosurface="0.002" fraction="0.5"/>
      <VirtualSite atomName1="O" atomName2="C" atomName3="CA" siteName="M70_O.2.other" type="outOfPlane" weight12="-0.35" weight13="-0.04" weightCross="-8.2"/>
      <Atom name="M71_O.2.other" type="ssip" ssip_charge="1.09" mepsValue="0.014482" isosurface="0.002" fraction="0.5"/>
      <VirtualSite atomName1="O" atomName2="C" atomName3="CA" siteName="M71_O.2.other" type="outOfPlane" weight12="-0.47" weight13="0.01" weightCross="8.1"/>
      <Atom name="M72_O.2.other" type="ssip" ssip_charge="-5.500" mepsValue="-0.048205" isosurface="0.0300" fraction="1.0"/>
      <VirtualSite atomName1="OXT" atomName2="C" atomName3="CA" siteName="M72_O.2.other" type="outOfPlane" weight12="0.63" weight13="-0.61" weightCross="-0.2"/>
      <Atom name="M73_O.2.other" type="ssip" ssip_charge="-5.500" mepsValue="-0.030566" isosurface="0.0300" fraction="1.0"/>
      <VirtualSite atomName1="OXT" atomName2="C" atomName3="CA" siteName="M73_O.2.other" type="outOfPlane" weight12="-1.32" weight13="0.61" weightCross="0.1"/>
      <Atom name="M74_O.2.other" type="ssip" ssip_charge="0.98" mepsValue="0.016405" isosurface="0.002" fraction="0.5"/>
      <VirtualSite atomName1="OXT" atomName2="C" atomName3="CA" siteName="M74_O.2.other" type="outOfPlane" weight12="-0.43" weight13="-0.04" weightCross="7.6"/>
      <Atom name="M75_O.2.other" type="ssip" ssip_charge="0.98" mepsValue="0.014687" isosurface="0.002" fraction="0.5"/>
      <VirtualSite atomName1="OXT" atomName2="C" atomName3="CA" siteName="M75_O.2.other" type="outOfPlane" weight12="-0.49" weight13="-0.0" weightCross="-7.6"/>
    </Residue>
    <Residue name="CILE">
      <Atom name="N" type="protein-N" charge="-0.3821" ssip_charge="0.0" fraction="0" isosurface="0"/>
      <Atom name="H" type="protein-H" charge="0.2681" ssip_charge="0.0" fraction="0" isosurface="0"/>
      <Atom name="CA" type="protein-CT" charge="-0.31" ssip_charge="0.0" fraction="0" isosurface="0"/>
      <Atom name="HA" type="protein-H1" charge="0.1375" ssip_charge="0.0" fraction="0" isosurface="0"/>
      <Atom name="CB" type="protein-6I" charge="0.0363" ssip_charge="0.0" fraction="0" isosurface="0"/>
      <Atom name="HB" type="protein-HC" charge="0.0766" ssip_charge="0.0" fraction="0" isosurface="0"/>
      <Atom name="CG2" type="protein-6i" charge="-0.3498" ssip_charge="0.0" fraction="0" isosurface="0"/>
      <Atom name="HG21" type="protein-HC" charge="0.1021" ssip_charge="0.0" fraction="0" isosurface="0"/>
      <Atom name="HG22" type="protein-HC" charge="0.1021" ssip_charge="0.0" fraction="0" isosurface="0"/>
      <Atom name="HG23" type="protein-HC" charge="0.1021" ssip_charge="0.0" fraction="0" isosurface="0"/>
      <Atom name="CG1" type="protein-CT" charge="-0.0323" ssip_charge="0.0" fraction="0" isosurface="0"/>
      <Atom name="HG12" type="protein-HC" charge="0.0321" ssip_charge="0.0" fraction="0" isosurface="0"/>
      <Atom name="HG13" type="protein-HC" charge="0.0321" ssip_charge="0.0" fraction="0" isosurface="0"/>
      <Atom name="CD1" type="protein-CT" charge="-0.0699" ssip_charge="0.0" fraction="0" isosurface="0"/>
      <Atom name="HD11" type="protein-HC" charge="0.0196" ssip_charge="0.0" fraction="0" isosurface="0"/>
      <Atom name="HD12" type="protein-HC" charge="0.0196" ssip_charge="0.0" fraction="0" isosurface="0"/>
      <Atom name="HD13" type="protein-HC" charge="0.0196" ssip_charge="0.0" fraction="0" isosurface="0"/>
      <Atom name="C" type="protein-C" charge="0.8343" ssip_charge="0.0" fraction="0" isosurface="0"/>
      <Atom name="O" type="protein-O2" charge="-0.819" ssip_charge="0.0" fraction="0" isosurface="0"/>
      <Atom name="OXT" type="protein-O2" charge="-0.819" ssip_charge="0.0" fraction="0" isosurface="0"/>
      <Bond atomName1="N" atomName2="H"/>
      <Bond atomName1="N" atomName2="CA"/>
      <Bond atomName1="CA" atomName2="HA"/>
      <Bond atomName1="CA" atomName2="CB"/>
      <Bond atomName1="CA" atomName2="C"/>
      <Bond atomName1="CB" atomName2="HB"/>
      <Bond atomName1="CB" atomName2="CG2"/>
      <Bond atomName1="CB" atomName2="CG1"/>
      <Bond atomName1="CG2" atomName2="HG21"/>
      <Bond atomName1="CG2" atomName2="HG22"/>
      <Bond atomName1="CG2" atomName2="HG23"/>
      <Bond atomName1="CG1" atomName2="HG12"/>
      <Bond atomName1="CG1" atomName2="HG13"/>
      <Bond atomName1="CG1" atomName2="CD1"/>
      <Bond atomName1="CD1" atomName2="HD11"/>
      <Bond atomName1="CD1" atomName2="HD12"/>
      <Bond atomName1="CD1" atomName2="HD13"/>
      <Bond atomName1="C" atomName2="O"/>
      <Bond atomName1="C" atomName2="OXT"/>
      <ExternalBond atomName="N"/>
      <Atom name="M18_H.soft" type="ssip" ssip_charge="0.33" mepsValue="0.0585" isosurface="0.0104" fraction="1.0"/>
      <VirtualSite atomName1="HD11" atomName2="CD1" atomName3="CG1" siteName="M18_H.soft" type="outOfPlane" weight12="-0.67" weight13="-0.06" weightCross="-0.0"/>
      <Atom name="M19_H.soft" type="ssip" ssip_charge="0.34" mepsValue="0.058458" isosurface="0.0104" fraction="1.0"/>
      <VirtualSite atomName1="HD12" atomName2="CD1" atomName3="CG1" siteName="M19_H.soft" type="outOfPlane" weight12="-0.71" weight13="-0.03" weightCross="0.4"/>
      <Atom name="M20_H.soft" type="ssip" ssip_charge="0.34" mepsValue="0.059354" isosurface="0.0104" fraction="1.0"/>
      <VirtualSite atomName1="HD13" atomName2="CD1" atomName3="CG1" siteName="M20_H.soft" type="outOfPlane" weight12="-0.81" weight13="0.03" weightCross="-0.2"/>
      <Atom name="M21_H.soft" type="ssip" ssip_charge="0.23" mepsValue="0.054572" isosurface="0.0104" fraction="1.0"/>
      <VirtualSite atomName1="HG12" atomName2="CG1" atomName3="CB" siteName="M21_H.soft" type="outOfPlane" weight12="-0.74" weight13="-0.01" weightCross="0.6"/>
      <Atom name="M22_H.soft" type="ssip" ssip_charge="0.23" mepsValue="0.054134" isosurface="0.0104" fraction="1.0"/>
      <VirtualSite atomName1="HG13" atomName2="CG1" atomName3="CB" siteName="M22_H.soft" type="outOfPlane" weight12="-0.77" weight13="-0.0" weightCross="-0.0"/>
      <Atom name="M23_H.soft" type="ssip" ssip_charge="0.22" mepsValue="0.054134" isosurface="0.0104" fraction="1.0"/>
      <VirtualSite atomName1="HB" atomName2="CB" atomName3="CA" siteName="M23_H.soft" type="outOfPlane" weight12="-0.77" weight13="-0.0" weightCross="0.0"/>
      <Atom name="M24_H.soft" type="ssip" ssip_charge="0.33" mepsValue="0.059354" isosurface="0.0104" fraction="1.0"/>
      <VirtualSite atomName1="HG21" atomName2="CG2" atomName3="CB" siteName="M24_H.soft" type="outOfPlane" weight12="-0.81" weight13="0.03" weightCross="0.2"/>
      <Atom name="M25_H.soft" type="ssip" ssip_charge="0.33" mepsValue="0.0585" isosurface="0.0104" fraction="1.0"/>
      <VirtualSite atomName1="HG22" atomName2="CG2" atomName3="CB" siteName="M25_H.soft" type="outOfPlane" weight12="-0.67" weight13="-0.06" weightCross="0.0"/>
      <Atom name="M26_H.soft" type="ssip" ssip_charge="0.33" mepsValue="0.058458" isosurface="0.0104" fraction="1.0"/>
      <VirtualSite atomName1="HG23" atomName2="CG2" atomName3="CB" siteName="M26_H.soft" type="outOfPlane" weight12="-0.71" weight13="-0.03" weightCross="-0.4"/>
      <Atom name="M37_N.pl3.am" type="ssip" ssip_charge="-0.38" mepsValue="-0.007476" isosurface="0.002" fraction="0.5"/>
      <VirtualSite atomName1="N" atomName2="CA" atomName3="H" siteName="M37_N.pl3.am" type="outOfPlane" weight12="0.04" weight13="0.55" weightCross="-13.7"/>
      <Atom name="M38_N.pl3.am" type="ssip" ssip_charge="-0.38" mepsValue="-0.007449" isosurface="0.002" fraction="0.5"/>
      <VirtualSite atomName1="N" atomName2="CA" atomName3="H" siteName="M38_N.pl3.am" type="outOfPlane" weight12="0.1" weight13="0.66" weightCross="13.4"/>
      <Atom name="M45_H.soft" type="ssip" ssip_charge="1.11" mepsValue="0.091093" isosurface="0.0104" fraction="1.0"/>
      <VirtualSite atomName1="HA" atomName2="CA" atomName3="N" siteName="M45_H.soft" type="outOfPlane" weight12="-0.84" weight13="0.06" weightCross="0.0"/>
      <Atom name="M46_H.N" type="ssip" ssip_charge="2.84" mepsValue="0.162927" isosurface="0.0104" fraction="1.0"/>
      <VirtualSite atomName1="H" atomName2="N" atomName3="CA" siteName="M46_H.N" type="outOfPlane" weight12="-0.59" weight13="-0.09" weightCross="0.1"/>
      <Atom name="M51_C.2" type="ssip" ssip_charge="-0.07" mepsValue="-0.001383" isosurface="0.002" fraction="0.5"/>
      <VirtualSite atomName1="C" atomName2="CA" atomName3="O" siteName="M51_C.2" type="outOfPlane" weight12="-0.02" weight13="-0.0" weightCross="-12.0"/>
      <Atom name="M52_C.2" type="ssip" ssip_charge="-0.07" mepsValue="-0.002019" isosurface="0.002" fraction="0.5"/>
      <VirtualSite atomName1="C" atomName2="CA" atomName3="O" siteName="M52_C.2" type="outOfPlane" weight12="-0.13" weight13="0.03" weightCross="12.0"/>
      <Atom name="M53_O.2.other" type="ssip" ssip_charge="-5.500" mepsValue="-0.047968" isosurface="0.0300" fraction="1.0"/>
      <VirtualSite atomName1="OXT" atomName2="C" atomName3="CA" siteName="M53_O.2.other" type="outOfPlane" weight12="0.75" weight13="-0.78" weightCross="-0.3"/>
      <Atom name="M54_O.2.other" type="ssip" ssip_charge="-5.500" mepsValue="-0.030396" isosurface="0.0300" fraction="1.0"/>
      <VirtualSite atomName1="OXT" atomName2="C" atomName3="CA" siteName="M54_O.2.other" type="outOfPlane" weight12="-1.38" weight13="0.73" weightCross="-0.4"/>
      <Atom name="M55_O.2.other" type="ssip" ssip_charge="1.09" mepsValue="0.018144" isosurface="0.002" fraction="0.5"/>
      <VirtualSite atomName1="OXT" atomName2="C" atomName3="CA" siteName="M55_O.2.other" type="outOfPlane" weight12="-0.37" weight13="-0.04" weightCross="-9.6"/>
      <Atom name="M56_O.2.other" type="ssip" ssip_charge="1.09" mepsValue="0.014482" isosurface="0.002" fraction="0.5"/>
      <VirtualSite atomName1="OXT" atomName2="C" atomName3="CA" siteName="M56_O.2.other" type="outOfPlane" weight12="-0.45" weight13="-0.01" weightCross="9.5"/>
      <Atom name="M57_O.2.other" type="ssip" ssip_charge="-5.500" mepsValue="-0.048205" isosurface="0.0300" fraction="1.0"/>
      <VirtualSite atomName1="O" atomName2="C" atomName3="CA" siteName="M57_O.2.other" type="outOfPlane" weight12="1.11" weight13="-0.89" weightCross="-0.3"/>
      <Atom name="M58_O.2.other" type="ssip" ssip_charge="-5.500" mepsValue="-0.030566" isosurface="0.0300" fraction="1.0"/>
      <VirtualSite atomName1="O" atomName2="C" atomName3="CA" siteName="M58_O.2.other" type="outOfPlane" weight12="-1.8" weight13="0.88" weightCross="0.1"/>
      <Atom name="M59_O.2.other" type="ssip" ssip_charge="0.98" mepsValue="0.016405" isosurface="0.002" fraction="0.5"/>
      <VirtualSite atomName1="O" atomName2="C" atomName3="CA" siteName="M59_O.2.other" type="outOfPlane" weight12="-0.42" weight13="-0.05" weightCross="10.9"/>
      <Atom name="M60_O.2.other" type="ssip" ssip_charge="0.98" mepsValue="0.014687" isosurface="0.002" fraction="0.5"/>
      <VirtualSite atomName1="O" atomName2="C" atomName3="CA" siteName="M60_O.2.other" type="outOfPlane" weight12="-0.46" weight13="-0.02" weightCross="-11.0"/>
    </Residue>
    <Residue name="CLEU">
      <Atom name="N" type="protein-N" charge="-0.3821" ssip_charge="0.0" fraction="0" isosurface="0"/>
      <Atom name="H" type="protein-H" charge="0.2681" ssip_charge="0.0" fraction="0" isosurface="0"/>
      <Atom name="CA" type="protein-CT" charge="-0.2847" ssip_charge="0.0" fraction="0" isosurface="0"/>
      <Atom name="HA" type="protein-H1" charge="0.1346" ssip_charge="0.0" fraction="0" isosurface="0"/>
      <Atom name="CB" type="protein-6L" charge="-0.2469" ssip_charge="0.0" fraction="0" isosurface="0"/>
      <Atom name="HB2" type="protein-HC" charge="0.0974" ssip_charge="0.0" fraction="0" isosurface="0"/>
      <Atom name="HB3" type="protein-HC" charge="0.0974" ssip_charge="0.0" fraction="0" isosurface="0"/>
      <Atom name="CG" type="protein-CT" charge="0.3706" ssip_charge="0.0" fraction="0" isosurface="0"/>
      <Atom name="HG" type="protein-HC" charge="-0.0374" ssip_charge="0.0" fraction="0" isosurface="0"/>
      <Atom name="CD1" type="protein-CT" charge="-0.4163" ssip_charge="0.0" fraction="0" isosurface="0"/>
      <Atom name="HD11" type="protein-HC" charge="0.1038" ssip_charge="0.0" fraction="0" isosurface="0"/>
      <Atom name="HD12" type="protein-HC" charge="0.1038" ssip_charge="0.0" fraction="0" isosurface="0"/>
      <Atom name="HD13" type="protein-HC" charge="0.1038" ssip_charge="0.0" fraction="0" isosurface="0"/>
      <Atom name="CD2" type="protein-CT" charge="-0.4163" ssip_charge="0.0" fraction="0" isosurface="0"/>
      <Atom name="HD21" type="protein-HC" charge="0.1038" ssip_charge="0.0" fraction="0" isosurface="0"/>
      <Atom name="HD22" type="protein-HC" charge="0.1038" ssip_charge="0.0" fraction="0" isosurface="0"/>
      <Atom name="HD23" type="protein-HC" charge="0.1038" ssip_charge="0.0" fraction="0" isosurface="0"/>
      <Atom name="C" type="protein-C" charge="0.8326" ssip_charge="0.0" fraction="0" isosurface="0"/>
      <Atom name="O" type="protein-O2" charge="-0.8199" ssip_charge="0.0" fraction="0" isosurface="0"/>
      <Atom name="OXT" type="protein-O2" charge="-0.8199" ssip_charge="0.0" fraction="0" isosurface="0"/>
      <Bond atomName1="N" atomName2="H"/>
      <Bond atomName1="N" atomName2="CA"/>
      <Bond atomName1="CA" atomName2="HA"/>
      <Bond atomName1="CA" atomName2="CB"/>
      <Bond atomName1="CA" atomName2="C"/>
      <Bond atomName1="CB" atomName2="HB2"/>
      <Bond atomName1="CB" atomName2="HB3"/>
      <Bond atomName1="CB" atomName2="CG"/>
      <Bond atomName1="CG" atomName2="HG"/>
      <Bond atomName1="CG" atomName2="CD1"/>
      <Bond atomName1="CG" atomName2="CD2"/>
      <Bond atomName1="CD1" atomName2="HD11"/>
      <Bond atomName1="CD1" atomName2="HD12"/>
      <Bond atomName1="CD1" atomName2="HD13"/>
      <Bond atomName1="CD2" atomName2="HD21"/>
      <Bond atomName1="CD2" atomName2="HD22"/>
      <Bond atomName1="CD2" atomName2="HD23"/>
      <Bond atomName1="C" atomName2="O"/>
      <Bond atomName1="C" atomName2="OXT"/>
      <ExternalBond atomName="N"/>
      <Atom name="M18_H.soft" type="ssip" ssip_charge="0.32" mepsValue="0.058318" isosurface="0.0104" fraction="1.0"/>
      <VirtualSite atomName1="HB3" atomName2="CB" atomName3="CA" siteName="M18_H.soft" type="outOfPlane" weight12="-0.8" weight13="0.03" weightCross="0.2"/>
      <Atom name="M19_H.soft" type="ssip" ssip_charge="0.32" mepsValue="0.058394" isosurface="0.0104" fraction="1.0"/>
      <VirtualSite atomName1="HB2" atomName2="CB" atomName3="CA" siteName="M19_H.soft" type="outOfPlane" weight12="-0.81" weight13="0.03" weightCross="-0.2"/>
      <Atom name="M20_H.soft" type="ssip" ssip_charge="0.19" mepsValue="0.052921" isosurface="0.0104" fraction="1.0"/>
      <VirtualSite atomName1="HG" atomName2="CG" atomName3="CB" siteName="M20_H.soft" type="outOfPlane" weight12="-0.78" weight13="0.01" weightCross="0.3"/>
      <Atom name="M21_H.soft" type="ssip" ssip_charge="0.34" mepsValue="0.059086" isosurface="0.0104" fraction="1.0"/>
      <VirtualSite atomName1="HD13" atomName2="CD1" atomName3="CG" siteName="M21_H.soft" type="outOfPlane" weight12="-0.77" weight13="0.01" weightCross="-0.2"/>
      <Atom name="M22_H.soft" type="ssip" ssip_charge="0.34" mepsValue="0.059301" isosurface="0.0104" fraction="1.0"/>
      <VirtualSite atomName1="HD11" atomName2="CD1" atomName3="CG" siteName="M22_H.soft" type="outOfPlane" weight12="-0.82" weight13="0.04" weightCross="0.0"/>
      <Atom name="M23_H.soft" type="ssip" ssip_charge="0.33" mepsValue="0.058187" isosurface="0.0104" fraction="1.0"/>
      <VirtualSite atomName1="HD12" atomName2="CD1" atomName3="CG" siteName="M23_H.soft" type="outOfPlane" weight12="-0.75" weight13="-0.01" weightCross="0.3"/>
      <Atom name="M24_H.soft" type="ssip" ssip_charge="0.34" mepsValue="0.059016" isosurface="0.0104" fraction="1.0"/>
      <VirtualSite atomName1="HD21" atomName2="CD2" atomName3="CG" siteName="M24_H.soft" type="outOfPlane" weight12="-0.69" weight13="-0.05" weightCross="-0.1"/>
      <Atom name="M25_H.soft" type="ssip" ssip_charge="0.33" mepsValue="0.059366" isosurface="0.0104" fraction="1.0"/>
      <VirtualSite atomName1="HD23" atomName2="CD2" atomName3="CG" siteName="M25_H.soft" type="outOfPlane" weight12="-0.76" weight13="-0.0" weightCross="-0.0"/>
      <Atom name="M26_H.soft" type="ssip" ssip_charge="0.33" mepsValue="0.058227" isosurface="0.0104" fraction="1.0"/>
      <VirtualSite atomName1="HD22" atomName2="CD2" atomName3="CG" siteName="M26_H.soft" type="outOfPlane" weight12="-0.77" weight13="0.0" weightCross="-0.3"/>
      <Atom name="M37_N.pl3.am" type="ssip" ssip_charge="-0.38" mepsValue="-0.007476" isosurface="0.002" fraction="0.5"/>
      <VirtualSite atomName1="N" atomName2="CA" atomName3="H" siteName="M37_N.pl3.am" type="outOfPlane" weight12="0.04" weight13="0.55" weightCross="-13.7"/>
      <Atom name="M38_N.pl3.am" type="ssip" ssip_charge="-0.38" mepsValue="-0.007449" isosurface="0.002" fraction="0.5"/>
      <VirtualSite atomName1="N" atomName2="CA" atomName3="H" siteName="M38_N.pl3.am" type="outOfPlane" weight12="0.1" weight13="0.67" weightCross="13.4"/>
      <Atom name="M45_H.soft" type="ssip" ssip_charge="0.65" mepsValue="0.071806" isosurface="0.0104" fraction="1.0"/>
      <VirtualSite atomName1="HA" atomName2="CA" atomName3="N" siteName="M45_H.soft" type="outOfPlane" weight12="-0.7" weight13="-0.04" weightCross="-0.6"/>
      <Atom name="M46_H.N" type="ssip" ssip_charge="2.84" mepsValue="0.162927" isosurface="0.0104" fraction="1.0"/>
      <VirtualSite atomName1="H" atomName2="N" atomName3="CA" siteName="M46_H.N" type="outOfPlane" weight12="-0.59" weight13="-0.09" weightCross="0.1"/>
      <Atom name="M51_C.2" type="ssip" ssip_charge="-0.07" mepsValue="-0.001383" isosurface="0.002" fraction="0.5"/>
      <VirtualSite atomName1="C" atomName2="CA" atomName3="O" siteName="M51_C.2" type="outOfPlane" weight12="-0.02" weight13="-0.0" weightCross="12.1"/>
      <Atom name="M52_C.2" type="ssip" ssip_charge="-0.07" mepsValue="-0.002019" isosurface="0.002" fraction="0.5"/>
      <VirtualSite atomName1="C" atomName2="CA" atomName3="O" siteName="M52_C.2" type="outOfPlane" weight12="-0.18" weight13="-0.09" weightCross="-12.1"/>
      <Atom name="M53_O.2.other" type="ssip" ssip_charge="-5.500" mepsValue="-0.047968" isosurface="0.0300" fraction="1.0"/>
      <VirtualSite atomName1="O" atomName2="C" atomName3="CA" siteName="M53_O.2.other" type="outOfPlane" weight12="1.2" weight13="-0.91" weightCross="-0.4"/>
      <Atom name="M54_O.2.other" type="ssip" ssip_charge="-5.500" mepsValue="-0.030396" isosurface="0.0300" fraction="1.0"/>
      <VirtualSite atomName1="O" atomName2="C" atomName3="CA" siteName="M54_O.2.other" type="outOfPlane" weight12="-1.8" weight13="0.86" weightCross="-0.5"/>
      <Atom name="M55_O.2.other" type="ssip" ssip_charge="1.09" mepsValue="0.018144" isosurface="0.002" fraction="0.5"/>
      <VirtualSite atomName1="O" atomName2="C" atomName3="CA" siteName="M55_O.2.other" type="outOfPlane" weight12="-0.34" weight13="-0.05" weightCross="-11.3"/>
      <Atom name="M56_O.2.other" type="ssip" ssip_charge="1.09" mepsValue="0.014482" isosurface="0.002" fraction="0.5"/>
      <VirtualSite atomName1="O" atomName2="C" atomName3="CA" siteName="M56_O.2.other" type="outOfPlane" weight12="-0.45" weight13="-0.01" weightCross="11.2"/>
      <Atom name="M57_O.2.other" type="ssip" ssip_charge="-5.500" mepsValue="-0.048205" isosurface="0.0300" fraction="1.0"/>
      <VirtualSite atomName1="OXT" atomName2="C" atomName3="CA" siteName="M57_O.2.other" type="outOfPlane" weight12="0.68" weight13="-0.76" weightCross="-0.2"/>
      <Atom name="M58_O.2.other" type="ssip" ssip_charge="-5.500" mepsValue="-0.030566" isosurface="0.0300" fraction="1.0"/>
      <VirtualSite atomName1="OXT" atomName2="C" atomName3="CA" siteName="M58_O.2.other" type="outOfPlane" weight12="-1.37" weight13="0.75" weightCross="0.1"/>
      <Atom name="M59_O.2.other" type="ssip" ssip_charge="0.98" mepsValue="0.016405" isosurface="0.002" fraction="0.5"/>
      <VirtualSite atomName1="OXT" atomName2="C" atomName3="CA" siteName="M59_O.2.other" type="outOfPlane" weight12="-0.44" weight13="-0.04" weightCross="9.4"/>
      <Atom name="M60_O.2.other" type="ssip" ssip_charge="0.98" mepsValue="0.014687" isosurface="0.002" fraction="0.5"/>
      <VirtualSite atomName1="OXT" atomName2="C" atomName3="CA" siteName="M60_O.2.other" type="outOfPlane" weight12="-0.47" weight13="-0.01" weightCross="-9.4"/>
    </Residue>
    <Residue name="CLYS">
      <Atom name="N" type="protein-N" charge="-0.3481" ssip_charge="0.0" fraction="0" isosurface="0"/>
      <Atom name="H" type="protein-H" charge="0.2764" ssip_charge="0.0" fraction="0" isosurface="0"/>
      <Atom name="CA" type="protein-CT" charge="-0.2903" ssip_charge="0.0" fraction="0" isosurface="0"/>
      <Atom name="HA" type="protein-H1" charge="0.1438" ssip_charge="0.0" fraction="0" isosurface="0"/>
      <Atom name="CB" type="protein-6K" charge="-0.0538" ssip_charge="0.0" fraction="0" isosurface="0"/>
      <Atom name="HB2" type="protein-HC" charge="0.0482" ssip_charge="0.0" fraction="0" isosurface="0"/>
      <Atom name="HB3" type="protein-HC" charge="0.0482" ssip_charge="0.0" fraction="0" isosurface="0"/>
      <Atom name="CG" type="protein-CT" charge="0.0227" ssip_charge="0.0" fraction="0" isosurface="0"/>
      <Atom name="HG2" type="protein-HC" charge="0.0134" ssip_charge="0.0" fraction="0" isosurface="0"/>
      <Atom name="HG3" type="protein-HC" charge="0.0134" ssip_charge="0.0" fraction="0" isosurface="0"/>
      <Atom name="CD" type="protein-CT" charge="-0.0392" ssip_charge="0.0" fraction="0" isosurface="0"/>
      <Atom name="HD2" type="protein-HC" charge="0.0611" ssip_charge="0.0" fraction="0" isosurface="0"/>
      <Atom name="HD3" type="protein-HC" charge="0.0611" ssip_charge="0.0" fraction="0" isosurface="0"/>
      <Atom name="CE" type="protein-CT" charge="-0.0176" ssip_charge="0.0" fraction="0" isosurface="0"/>
      <Atom name="HE2" type="protein-HP" charge="0.1121" ssip_charge="0.0" fraction="0" isosurface="0"/>
      <Atom name="HE3" type="protein-HP" charge="0.1121" ssip_charge="0.0" fraction="0" isosurface="0"/>
      <Atom name="NZ" type="protein-N3" charge="-0.3741" ssip_charge="0.0" fraction="0" isosurface="0"/>
      <Atom name="HZ1" type="protein-H" charge="0.3374" ssip_charge="0.0" fraction="0" isosurface="0"/>
      <Atom name="HZ2" type="protein-H" charge="0.3374" ssip_charge="0.0" fraction="0" isosurface="0"/>
      <Atom name="HZ3" type="protein-H" charge="0.3374" ssip_charge="0.0" fraction="0" isosurface="0"/>
      <Atom name="C" type="protein-C" charge="0.8488" ssip_charge="0.0" fraction="0" isosurface="0"/>
      <Atom name="O" type="protein-O2" charge="-0.8252" ssip_charge="0.0" fraction="0" isosurface="0"/>
      <Atom name="OXT" type="protein-O2" charge="-0.8252" ssip_charge="0.0" fraction="0" isosurface="0"/>
      <Bond atomName1="N" atomName2="H"/>
      <Bond atomName1="N" atomName2="CA"/>
      <Bond atomName1="CA" atomName2="HA"/>
      <Bond atomName1="CA" atomName2="CB"/>
      <Bond atomName1="CA" atomName2="C"/>
      <Bond atomName1="CB" atomName2="HB2"/>
      <Bond atomName1="CB" atomName2="HB3"/>
      <Bond atomName1="CB" atomName2="CG"/>
      <Bond atomName1="CG" atomName2="HG2"/>
      <Bond atomName1="CG" atomName2="HG3"/>
      <Bond atomName1="CG" atomName2="CD"/>
      <Bond atomName1="CD" atomName2="HD2"/>
      <Bond atomName1="CD" atomName2="HD3"/>
      <Bond atomName1="CD" atomName2="CE"/>
      <Bond atomName1="CE" atomName2="HE2"/>
      <Bond atomName1="CE" atomName2="HE3"/>
      <Bond atomName1="CE" atomName2="NZ"/>
      <Bond atomName1="NZ" atomName2="HZ1"/>
      <Bond atomName1="NZ" atomName2="HZ2"/>
      <Bond atomName1="NZ" atomName2="HZ3"/>
      <Bond atomName1="C" atomName2="O"/>
      <Bond atomName1="C" atomName2="OXT"/>
      <ExternalBond atomName="N"/>
      <Atom name="M12_H.soft" type="ssip" ssip_charge="0.33" mepsValue="0.059102" isosurface="0.0104" fraction="1.0"/>
      <VirtualSite atomName1="HB2" atomName2="CB" atomName3="CA" siteName="M12_H.soft" type="outOfPlane" weight12="-0.8" weight13="0.03" weightCross="0.1"/>
      <Atom name="M13_H.soft" type="ssip" ssip_charge="0.33" mepsValue="0.058409" isosurface="0.0104" fraction="1.0"/>
      <VirtualSite atomName1="HB3" atomName2="CB" atomName3="CA" siteName="M13_H.soft" type="outOfPlane" weight12="-0.83" weight13="0.05" weightCross="-0.3"/>
      <Atom name="M14_H.soft" type="ssip" ssip_charge="0.24" mepsValue="0.054473" isosurface="0.0104" fraction="1.0"/>
      <VirtualSite atomName1="HG3" atomName2="CG" atomName3="CB" siteName="M14_H.soft" type="outOfPlane" weight12="-0.72" weight13="-0.03" weightCross="1.0"/>
      <Atom name="M15_H.soft" type="ssip" ssip_charge="0.25" mepsValue="0.05531" isosurface="0.0104" fraction="1.0"/>
      <VirtualSite atomName1="HG2" atomName2="CG" atomName3="CB" siteName="M15_H.soft" type="outOfPlane" weight12="-0.77" weight13="-0.0" weightCross="0.0"/>
      <Atom name="M16_H.soft" type="ssip" ssip_charge="0.32" mepsValue="0.058265" isosurface="0.0104" fraction="1.0"/>
      <VirtualSite atomName1="HD3" atomName2="CD" atomName3="CG" siteName="M16_H.soft" type="outOfPlane" weight12="-0.6" weight13="-0.1" weightCross="0.3"/>
      <Atom name="M17_H.soft" type="ssip" ssip_charge="0.32" mepsValue="0.058435" isosurface="0.0104" fraction="1.0"/>
      <VirtualSite atomName1="HD2" atomName2="CD" atomName3="CG" siteName="M17_H.soft" type="outOfPlane" weight12="-0.87" weight13="0.07" weightCross="0.1"/>
      <Atom name="M28_N.pl3.am" type="ssip" ssip_charge="-0.38" mepsValue="-0.007476" isosurface="0.002" fraction="0.5"/>
      <VirtualSite atomName1="N" atomName2="H" atomName3="CA" siteName="M28_N.pl3.am" type="outOfPlane" weight12="0.59" weight13="0.04" weightCross="12.7"/>
      <Atom name="M29_N.pl3.am" type="ssip" ssip_charge="-0.38" mepsValue="-0.007449" isosurface="0.002" fraction="0.5"/>
      <VirtualSite atomName1="N" atomName2="H" atomName3="CA" siteName="M29_N.pl3.am" type="outOfPlane" weight12="0.55" weight13="0.05" weightCross="-12.8"/>
      <Atom name="M36_H.soft" type="ssip" ssip_charge="0.64" mepsValue="0.071683" isosurface="0.0104" fraction="1.0"/>
      <VirtualSite atomName1="HA" atomName2="CA" atomName3="N" siteName="M36_H.soft" type="outOfPlane" weight12="-0.59" weight13="-0.1" weightCross="0.7"/>
      <Atom name="M37_H.N" type="ssip" ssip_charge="2.84" mepsValue="0.162927" isosurface="0.0104" fraction="1.0"/>
      <VirtualSite atomName1="H" atomName2="N" atomName3="CA" siteName="M37_H.N" type="outOfPlane" weight12="-0.59" weight13="-0.09" weightCross="0.1"/>
      <Atom name="M52_H.N" type="ssip" ssip_charge="2.7000" mepsValue="0.059044" isosurface="0.0104" fraction="1.0"/>
      <VirtualSite atomName1="HZ1" atomName2="NZ" atomName3="CE" siteName="M52_H.N" type="outOfPlane" weight12="-0.8" weight13="0.03" weightCross="-0.4"/>
      <Atom name="M53_H.N" type="ssip" ssip_charge="2.7000" mepsValue="0.059294" isosurface="0.0104" fraction="1.0"/>
      <VirtualSite atomName1="HZ2" atomName2="NZ" atomName3="CE" siteName="M53_H.N" type="outOfPlane" weight12="-0.8" weight13="0.03" weightCross="-0.3"/>
      <Atom name="M54_H.N" type="ssip" ssip_charge="2.7000" mepsValue="0.058746" isosurface="0.0104" fraction="1.0"/>
      <VirtualSite atomName1="HZ3" atomName2="NZ" atomName3="CE" siteName="M54_H.N" type="outOfPlane" weight12="-0.71" weight13="-0.04" weightCross="-0.4"/>
      <Atom name="M55_H.soft" type="ssip" ssip_charge="0.35" mepsValue="0.059294" isosurface="0.0104" fraction="1.0"/>
      <VirtualSite atomName1="HE2" atomName2="CE" atomName3="CD" siteName="M55_H.soft" type="outOfPlane" weight12="-0.78" weight13="0.01" weightCross="-0.3"/>
      <Atom name="M56_H.soft" type="ssip" ssip_charge="0.35" mepsValue="0.059294" isosurface="0.0104" fraction="1.0"/>
      <VirtualSite atomName1="HE3" atomName2="CE" atomName3="CD" siteName="M56_H.soft" type="outOfPlane" weight12="-0.71" weight13="-0.04" weightCross="0.0"/>
      <Atom name="M57_C.2" type="ssip" ssip_charge="-0.07" mepsValue="-0.001383" isosurface="0.002" fraction="0.5"/>
      <VirtualSite atomName1="C" atomName2="CA" atomName3="O" siteName="M57_C.2" type="outOfPlane" weight12="-0.02" weight13="-0.0" weightCross="12.0"/>
      <Atom name="M58_C.2" type="ssip" ssip_charge="-0.07" mepsValue="-0.002019" isosurface="0.002" fraction="0.5"/>
      <VirtualSite atomName1="C" atomName2="CA" atomName3="O" siteName="M58_C.2" type="outOfPlane" weight12="-0.18" weight13="-0.09" weightCross="-12.0"/>
      <Atom name="M59_O.2.other" type="ssip" ssip_charge="-5.500" mepsValue="-0.047968" isosurface="0.0300" fraction="1.0"/>
      <VirtualSite atomName1="O" atomName2="C" atomName3="CA" siteName="M59_O.2.other" type="outOfPlane" weight12="1.2" weight13="-0.91" weightCross="-0.4"/>
      <Atom name="M60_O.2.other" type="ssip" ssip_charge="-5.500" mepsValue="-0.030396" isosurface="0.0300" fraction="1.0"/>
      <VirtualSite atomName1="O" atomName2="C" atomName3="CA" siteName="M60_O.2.other" type="outOfPlane" weight12="-1.8" weight13="0.85" weightCross="-0.5"/>
      <Atom name="M61_O.2.other" type="ssip" ssip_charge="1.09" mepsValue="0.018144" isosurface="0.002" fraction="0.5"/>
      <VirtualSite atomName1="O" atomName2="C" atomName3="CA" siteName="M61_O.2.other" type="outOfPlane" weight12="-0.34" weight13="-0.05" weightCross="-11.2"/>
      <Atom name="M62_O.2.other" type="ssip" ssip_charge="1.09" mepsValue="0.014482" isosurface="0.002" fraction="0.5"/>
      <VirtualSite atomName1="O" atomName2="C" atomName3="CA" siteName="M62_O.2.other" type="outOfPlane" weight12="-0.45" weight13="-0.01" weightCross="11.1"/>
      <Atom name="M63_O.2.other" type="ssip" ssip_charge="-5.500" mepsValue="-0.048205" isosurface="0.0300" fraction="1.0"/>
      <VirtualSite atomName1="OXT" atomName2="C" atomName3="CA" siteName="M63_O.2.other" type="outOfPlane" weight12="0.68" weight13="-0.76" weightCross="-0.2"/>
      <Atom name="M64_O.2.other" type="ssip" ssip_charge="-5.500" mepsValue="-0.030566" isosurface="0.0300" fraction="1.0"/>
      <VirtualSite atomName1="OXT" atomName2="C" atomName3="CA" siteName="M64_O.2.other" type="outOfPlane" weight12="-1.37" weight13="0.75" weightCross="0.1"/>
      <Atom name="M65_O.2.other" type="ssip" ssip_charge="0.98" mepsValue="0.016405" isosurface="0.002" fraction="0.5"/>
      <VirtualSite atomName1="OXT" atomName2="C" atomName3="CA" siteName="M65_O.2.other" type="outOfPlane" weight12="-0.44" weight13="-0.04" weightCross="9.3"/>
      <Atom name="M66_O.2.other" type="ssip" ssip_charge="0.98" mepsValue="0.014687" isosurface="0.002" fraction="0.5"/>
      <VirtualSite atomName1="OXT" atomName2="C" atomName3="CA" siteName="M66_O.2.other" type="outOfPlane" weight12="-0.47" weight13="-0.01" weightCross="-9.4"/>
    </Residue>
    <Residue name="CMET">
      <Atom name="N" type="protein-N" charge="-0.3821" ssip_charge="0.0" fraction="0" isosurface="0"/>
      <Atom name="H" type="protein-H" charge="0.2681" ssip_charge="0.0" fraction="0" isosurface="0"/>
      <Atom name="CA" type="protein-CT" charge="-0.2597" ssip_charge="0.0" fraction="0" isosurface="0"/>
      <Atom name="HA" type="protein-H1" charge="0.1277" ssip_charge="0.0" fraction="0" isosurface="0"/>
      <Atom name="CB" type="protein-6M" charge="-0.0236" ssip_charge="0.0" fraction="0" isosurface="0"/>
      <Atom name="HB2" type="protein-HC" charge="0.048" ssip_charge="0.0" fraction="0" isosurface="0"/>
      <Atom name="HB3" type="protein-HC" charge="0.048" ssip_charge="0.0" fraction="0" isosurface="0"/>
      <Atom name="CG" type="protein-CT" charge="0.0492" ssip_charge="0.0" fraction="0" isosurface="0"/>
      <Atom name="HG2" type="protein-H1" charge="0.0317" ssip_charge="0.0" fraction="0" isosurface="0"/>
      <Atom name="HG3" type="protein-H1" charge="0.0317" ssip_charge="0.0" fraction="0" isosurface="0"/>
      <Atom name="SD" type="protein-S" charge="-0.2692" ssip_charge="0.0" fraction="0" isosurface="0"/>
      <Atom name="CE" type="protein-CT" charge="-0.0376" ssip_charge="0.0" fraction="0" isosurface="0"/>
      <Atom name="HE1" type="protein-H1" charge="0.0625" ssip_charge="0.0" fraction="0" isosurface="0"/>
      <Atom name="HE2" type="protein-H1" charge="0.0625" ssip_charge="0.0" fraction="0" isosurface="0"/>
      <Atom name="HE3" type="protein-H1" charge="0.0625" ssip_charge="0.0" fraction="0" isosurface="0"/>
      <Atom name="C" type="protein-C" charge="0.8013" ssip_charge="0.0" fraction="0" isosurface="0"/>
      <Atom name="O" type="protein-O2" charge="-0.8105" ssip_charge="0.0" fraction="0" isosurface="0"/>
      <Atom name="OXT" type="protein-O2" charge="-0.8105" ssip_charge="0.0" fraction="0" isosurface="0"/>
      <Bond atomName1="N" atomName2="H"/>
      <Bond atomName1="N" atomName2="CA"/>
      <Bond atomName1="CA" atomName2="HA"/>
      <Bond atomName1="CA" atomName2="CB"/>
      <Bond atomName1="CA" atomName2="C"/>
      <Bond atomName1="CB" atomName2="HB2"/>
      <Bond atomName1="CB" atomName2="HB3"/>
      <Bond atomName1="CB" atomName2="CG"/>
      <Bond atomName1="CG" atomName2="HG2"/>
      <Bond atomName1="CG" atomName2="HG3"/>
      <Bond atomName1="CG" atomName2="SD"/>
      <Bond atomName1="SD" atomName2="CE"/>
      <Bond atomName1="CE" atomName2="HE1"/>
      <Bond atomName1="CE" atomName2="HE2"/>
      <Bond atomName1="CE" atomName2="HE3"/>
      <Bond atomName1="C" atomName2="O"/>
      <Bond atomName1="C" atomName2="OXT"/>
      <ExternalBond atomName="N"/>
      <Atom name="M22_S.3" type="ssip" ssip_charge="-3.5" mepsValue="-0.04746" isosurface="0.002" fraction="1.0"/>
      <VirtualSite atomName1="SD" atomName2="CG" atomName3="CE" siteName="M22_S.3" type="outOfPlane" weight12="-0.45" weight13="-0.42" weightCross="5.5"/>
      <Atom name="M23_S.3" type="ssip" ssip_charge="-3.5" mepsValue="-0.047391" isosurface="0.002" fraction="1.0"/>
      <VirtualSite atomName1="SD" atomName2="CG" atomName3="CE" siteName="M23_S.3" type="outOfPlane" weight12="-0.42" weight13="-0.4" weightCross="-5.6"/>
      <Atom name="M24_S.3" type="ssip" ssip_charge="0.0" mepsValue="0.066352" isosurface="0.002" fraction="0.75"/>
      <VirtualSite atomName1="SD" atomName2="CG" atomName3="CE" siteName="M24_S.3" type="outOfPlane" weight12="0.17" weight13="-0.75" weightCross="-0.0"/>
      <Atom name="M25_S.3" type="ssip" ssip_charge="0.0" mepsValue="0.067038" isosurface="0.002" fraction="0.75"/>
      <VirtualSite atomName1="SD" atomName2="CG" atomName3="CE" siteName="M25_S.3" type="outOfPlane" weight12="-0.75" weight13="0.14" weightCross="0.2"/>
      <Atom name="M26_H.soft" type="ssip" ssip_charge="0.53" mepsValue="0.069274" isosurface="0.0104" fraction="1.0"/>
      <VirtualSite atomName1="HB2" atomName2="CB" atomName3="CA" siteName="M26_H.soft" type="outOfPlane" weight12="-0.92" weight13="0.13" weightCross="-0.4"/>
      <Atom name="M27_H.soft" type="ssip" ssip_charge="0.51" mepsValue="0.065076" isosurface="0.0104" fraction="1.0"/>
      <VirtualSite atomName1="HB3" atomName2="CB" atomName3="CA" siteName="M27_H.soft" type="outOfPlane" weight12="-0.74" weight13="-0.01" weightCross="0.1"/>
      <Atom name="M28_H.soft" type="ssip" ssip_charge="0.65" mepsValue="0.071985" isosurface="0.0104" fraction="1.0"/>
      <VirtualSite atomName1="HG2" atomName2="CG" atomName3="CB" siteName="M28_H.soft" type="outOfPlane" weight12="-0.78" weight13="0.02" weightCross="0.4"/>
      <Atom name="M29_H.soft" type="ssip" ssip_charge="0.65" mepsValue="0.072169" isosurface="0.0104" fraction="1.0"/>
      <VirtualSite atomName1="HG3" atomName2="CG" atomName3="CB" siteName="M29_H.soft" type="outOfPlane" weight12="-0.77" weight13="0.01" weightCross="-0.4"/>
      <Atom name="M30_H.soft" type="ssip" ssip_charge="0.81" mepsValue="0.076966" isosurface="0.0104" fraction="1.0"/>
      <VirtualSite atomName1="HE2" atomName2="CE" atomName3="SD" siteName="M30_H.soft" type="outOfPlane" weight12="-0.71" weight13="-0.03" weightCross="0.2"/>
      <Atom name="M31_H.soft" type="ssip" ssip_charge="0.82" mepsValue="0.076914" isosurface="0.0104" fraction="1.0"/>
      <VirtualSite atomName1="HE3" atomName2="CE" atomName3="SD" siteName="M31_H.soft" type="outOfPlane" weight12="-0.74" weight13="-0.0" weightCross="-0.7"/>
      <Atom name="M32_H.soft" type="ssip" ssip_charge="0.84" mepsValue="0.08169" isosurface="0.0104" fraction="1.0"/>
      <VirtualSite atomName1="HE1" atomName2="CE" atomName3="SD" siteName="M32_H.soft" type="outOfPlane" weight12="-0.74" weight13="-0.01" weightCross="0.2"/>
      <Atom name="M43_N.pl3.am" type="ssip" ssip_charge="-0.38" mepsValue="-0.007476" isosurface="0.002" fraction="0.5"/>
      <VirtualSite atomName1="N" atomName2="CA" atomName3="H" siteName="M43_N.pl3.am" type="outOfPlane" weight12="0.04" weight13="0.55" weightCross="-13.7"/>
      <Atom name="M44_N.pl3.am" type="ssip" ssip_charge="-0.38" mepsValue="-0.007449" isosurface="0.002" fraction="0.5"/>
      <VirtualSite atomName1="N" atomName2="CA" atomName3="H" siteName="M44_N.pl3.am" type="outOfPlane" weight12="0.1" weight13="0.67" weightCross="13.4"/>
      <Atom name="M51_H.soft" type="ssip" ssip_charge="0.65" mepsValue="0.071806" isosurface="0.0104" fraction="1.0"/>
      <VirtualSite atomName1="HA" atomName2="CA" atomName3="N" siteName="M51_H.soft" type="outOfPlane" weight12="-0.7" weight13="-0.04" weightCross="-0.6"/>
      <Atom name="M52_H.N" type="ssip" ssip_charge="2.84" mepsValue="0.162927" isosurface="0.0104" fraction="1.0"/>
      <VirtualSite atomName1="H" atomName2="N" atomName3="CA" siteName="M52_H.N" type="outOfPlane" weight12="-0.59" weight13="-0.09" weightCross="0.1"/>
      <Atom name="M57_C.2" type="ssip" ssip_charge="-0.07" mepsValue="-0.001383" isosurface="0.002" fraction="0.5"/>
      <VirtualSite atomName1="C" atomName2="CA" atomName3="O" siteName="M57_C.2" type="outOfPlane" weight12="-0.02" weight13="-0.0" weightCross="12.0"/>
      <Atom name="M58_C.2" type="ssip" ssip_charge="-0.07" mepsValue="-0.002019" isosurface="0.002" fraction="0.5"/>
      <VirtualSite atomName1="C" atomName2="CA" atomName3="O" siteName="M58_C.2" type="outOfPlane" weight12="-0.18" weight13="-0.09" weightCross="-12.0"/>
      <Atom name="M59_O.2.other" type="ssip" ssip_charge="-5.500" mepsValue="-0.047968" isosurface="0.0300" fraction="1.0"/>
      <VirtualSite atomName1="O" atomName2="C" atomName3="CA" siteName="M59_O.2.other" type="outOfPlane" weight12="1.2" weight13="-0.91" weightCross="-0.4"/>
      <Atom name="M60_O.2.other" type="ssip" ssip_charge="-5.500" mepsValue="-0.030396" isosurface="0.0300" fraction="1.0"/>
      <VirtualSite atomName1="O" atomName2="C" atomName3="CA" siteName="M60_O.2.other" type="outOfPlane" weight12="-1.8" weight13="0.85" weightCross="-0.5"/>
      <Atom name="M61_O.2.other" type="ssip" ssip_charge="1.09" mepsValue="0.018144" isosurface="0.002" fraction="0.5"/>
      <VirtualSite atomName1="O" atomName2="C" atomName3="CA" siteName="M61_O.2.other" type="outOfPlane" weight12="-0.34" weight13="-0.05" weightCross="-11.2"/>
      <Atom name="M62_O.2.other" type="ssip" ssip_charge="1.09" mepsValue="0.014482" isosurface="0.002" fraction="0.5"/>
      <VirtualSite atomName1="O" atomName2="C" atomName3="CA" siteName="M62_O.2.other" type="outOfPlane" weight12="-0.45" weight13="-0.01" weightCross="11.1"/>
      <Atom name="M63_O.2.other" type="ssip" ssip_charge="-5.500" mepsValue="-0.048205" isosurface="0.0300" fraction="1.0"/>
      <VirtualSite atomName1="OXT" atomName2="C" atomName3="CA" siteName="M63_O.2.other" type="outOfPlane" weight12="0.68" weight13="-0.76" weightCross="-0.2"/>
      <Atom name="M64_O.2.other" type="ssip" ssip_charge="-5.500" mepsValue="-0.030566" isosurface="0.0300" fraction="1.0"/>
      <VirtualSite atomName1="OXT" atomName2="C" atomName3="CA" siteName="M64_O.2.other" type="outOfPlane" weight12="-1.37" weight13="0.75" weightCross="0.1"/>
      <Atom name="M65_O.2.other" type="ssip" ssip_charge="0.98" mepsValue="0.016405" isosurface="0.002" fraction="0.5"/>
      <VirtualSite atomName1="OXT" atomName2="C" atomName3="CA" siteName="M65_O.2.other" type="outOfPlane" weight12="-0.44" weight13="-0.04" weightCross="9.3"/>
      <Atom name="M66_O.2.other" type="ssip" ssip_charge="0.98" mepsValue="0.014687" isosurface="0.002" fraction="0.5"/>
      <VirtualSite atomName1="OXT" atomName2="C" atomName3="CA" siteName="M66_O.2.other" type="outOfPlane" weight12="-0.47" weight13="-0.01" weightCross="-9.4"/>
    </Residue>
    <Residue name="CPHE">
      <Atom name="N" type="protein-N" charge="-0.3821" ssip_charge="0.0" fraction="0" isosurface="0"/>
      <Atom name="H" type="protein-H" charge="0.2681" ssip_charge="0.0" fraction="0" isosurface="0"/>
      <Atom name="CA" type="protein-CT" charge="-0.1825" ssip_charge="0.0" fraction="0" isosurface="0"/>
      <Atom name="HA" type="protein-H1" charge="0.1098" ssip_charge="0.0" fraction="0" isosurface="0"/>
      <Atom name="CB" type="protein-6F" charge="-0.0959" ssip_charge="0.0" fraction="0" isosurface="0"/>
      <Atom name="HB2" type="protein-HC" charge="0.0443" ssip_charge="0.0" fraction="0" isosurface="0"/>
      <Atom name="HB3" type="protein-HC" charge="0.0443" ssip_charge="0.0" fraction="0" isosurface="0"/>
      <Atom name="CG" type="protein-CA" charge="0.0552" ssip_charge="0.0" fraction="0" isosurface="0"/>
      <Atom name="CD1" type="protein-CA" charge="-0.13" ssip_charge="0.0" fraction="0" isosurface="0"/>
      <Atom name="HD1" type="protein-HA" charge="0.1408" ssip_charge="0.0" fraction="0" isosurface="0"/>
      <Atom name="CE1" type="protein-CA" charge="-0.1847" ssip_charge="0.0" fraction="0" isosurface="0"/>
      <Atom name="HE1" type="protein-HA" charge="0.1461" ssip_charge="0.0" fraction="0" isosurface="0"/>
      <Atom name="CZ" type="protein-CA" charge="-0.0944" ssip_charge="0.0" fraction="0" isosurface="0"/>
      <Atom name="HZ" type="protein-HA" charge="0.128" ssip_charge="0.0" fraction="0" isosurface="0"/>
      <Atom name="CE2" type="protein-CA" charge="-0.1847" ssip_charge="0.0" fraction="0" isosurface="0"/>
      <Atom name="HE2" type="protein-HA" charge="0.1461" ssip_charge="0.0" fraction="0" isosurface="0"/>
      <Atom name="CD2" type="protein-CA" charge="-0.13" ssip_charge="0.0" fraction="0" isosurface="0"/>
      <Atom name="HD2" type="protein-HA" charge="0.1408" ssip_charge="0.0" fraction="0" isosurface="0"/>
      <Atom name="C" type="protein-C" charge="0.766" ssip_charge="0.0" fraction="0" isosurface="0"/>
      <Atom name="O" type="protein-O2" charge="-0.8026" ssip_charge="0.0" fraction="0" isosurface="0"/>
      <Atom name="OXT" type="protein-O2" charge="-0.8026" ssip_charge="0.0" fraction="0" isosurface="0"/>
      <Bond atomName1="N" atomName2="H"/>
      <Bond atomName1="N" atomName2="CA"/>
      <Bond atomName1="CA" atomName2="HA"/>
      <Bond atomName1="CA" atomName2="CB"/>
      <Bond atomName1="CA" atomName2="C"/>
      <Bond atomName1="CB" atomName2="HB2"/>
      <Bond atomName1="CB" atomName2="HB3"/>
      <Bond atomName1="CB" atomName2="CG"/>
      <Bond atomName1="CG" atomName2="CD1"/>
      <Bond atomName1="CG" atomName2="CD2"/>
      <Bond atomName1="CD1" atomName2="HD1"/>
      <Bond atomName1="CD1" atomName2="CE1"/>
      <Bond atomName1="CE1" atomName2="HE1"/>
      <Bond atomName1="CE1" atomName2="CZ"/>
      <Bond atomName1="CZ" atomName2="HZ"/>
      <Bond atomName1="CZ" atomName2="CE2"/>
      <Bond atomName1="CE2" atomName2="HE2"/>
      <Bond atomName1="CE2" atomName2="CD2"/>
      <Bond atomName1="CD2" atomName2="HD2"/>
      <Bond atomName1="C" atomName2="O"/>
      <Bond atomName1="C" atomName2="OXT"/>
      <ExternalBond atomName="N"/>
      <Atom name="M38_C.ar" type="ssip" ssip_charge="-1.44" mepsValue="-0.028272" isosurface="0.002" fraction="0.5"/>
      <VirtualSite atomName1="CG" atomName2="CB" atomName3="CD2" siteName="M38_C.ar" type="outOfPlane" weight12="0.06" weight13="-0.01" weightCross="-9.7"/>
      <Atom name="M39_C.ar" type="ssip" ssip_charge="-1.44" mepsValue="-0.028188" isosurface="0.002" fraction="0.5"/>
      <VirtualSite atomName1="CG" atomName2="CB" atomName3="CD2" siteName="M39_C.ar" type="outOfPlane" weight12="0.06" weight13="-0.0" weightCross="9.7"/>
      <Atom name="M40_C.ar" type="ssip" ssip_charge="-1.52" mepsValue="-0.029809" isosurface="0.002" fraction="0.5"/>
      <VirtualSite atomName1="CD2" atomName2="CG" atomName3="CE2" siteName="M40_C.ar" type="outOfPlane" weight12="-0.48" weight13="-0.48" weightCross="9.8"/>
      <Atom name="M41_C.ar" type="ssip" ssip_charge="-1.52" mepsValue="-0.029863" isosurface="0.002" fraction="0.5"/>
      <VirtualSite atomName1="CD2" atomName2="CG" atomName3="CE2" siteName="M41_C.ar" type="outOfPlane" weight12="-0.44" weight13="-0.41" weightCross="-10.0"/>
      <Atom name="M42_C.ar" type="ssip" ssip_charge="-1.53" mepsValue="-0.029983" isosurface="0.002" fraction="0.5"/>
      <VirtualSite atomName1="CD1" atomName2="CG" atomName3="CE1" siteName="M42_C.ar" type="outOfPlane" weight12="-0.35" weight13="-0.32" weightCross="10.2"/>
      <Atom name="M43_C.ar" type="ssip" ssip_charge="-1.53" mepsValue="-0.029834" isosurface="0.002" fraction="0.5"/>
      <VirtualSite atomName1="CD1" atomName2="CG" atomName3="CE1" siteName="M43_C.ar" type="outOfPlane" weight12="-0.48" weight13="-0.5" weightCross="-9.8"/>
      <Atom name="M44_C.ar" type="ssip" ssip_charge="-1.56" mepsValue="-0.030493" isosurface="0.002" fraction="0.5"/>
      <VirtualSite atomName1="CE1" atomName2="CZ" atomName3="CD1" siteName="M44_C.ar" type="outOfPlane" weight12="-0.47" weight13="-0.44" weightCross="-9.8"/>
      <Atom name="M45_C.ar" type="ssip" ssip_charge="-1.56" mepsValue="-0.030473" isosurface="0.002" fraction="0.5"/>
      <VirtualSite atomName1="CE1" atomName2="CZ" atomName3="CD1" siteName="M45_C.ar" type="outOfPlane" weight12="-0.44" weight13="-0.5" weightCross="9.7"/>
      <Atom name="M46_C.ar" type="ssip" ssip_charge="-1.55" mepsValue="-0.030295" isosurface="0.002" fraction="0.5"/>
      <VirtualSite atomName1="CE2" atomName2="CD2" atomName3="CZ" siteName="M46_C.ar" type="outOfPlane" weight12="-0.53" weight13="-0.52" weightCross="9.6"/>
      <Atom name="M47_C.ar" type="ssip" ssip_charge="-1.55" mepsValue="-0.030294" isosurface="0.002" fraction="0.5"/>
      <VirtualSite atomName1="CE2" atomName2="CD2" atomName3="CZ" siteName="M47_C.ar" type="outOfPlane" weight12="-0.4" weight13="-0.38" weightCross="-10.0"/>
      <Atom name="M48_C.ar" type="ssip" ssip_charge="-1.56" mepsValue="-0.030513" isosurface="0.002" fraction="0.5"/>
      <VirtualSite atomName1="CZ" atomName2="CE2" atomName3="CE1" siteName="M48_C.ar" type="outOfPlane" weight12="-0.49" weight13="-0.48" weightCross="9.6"/>
      <Atom name="M49_C.ar" type="ssip" ssip_charge="-1.56" mepsValue="-0.030526" isosurface="0.002" fraction="0.5"/>
      <VirtualSite atomName1="CZ" atomName2="CE2" atomName3="CE1" siteName="M49_C.ar" type="outOfPlane" weight12="-0.45" weight13="-0.5" weightCross="-9.6"/>
      <Atom name="M50_C.ar" type="ssip" ssip_charge="0.68" mepsValue="0.073479" isosurface="0.0104" fraction="1.0"/>
      <VirtualSite atomName1="HD2" atomName2="CD2" atomName3="CG" siteName="M50_C.ar" type="outOfPlane" weight12="-0.69" weight13="-0.05" weightCross="-0.1"/>
      <Atom name="M51_H.soft" type="ssip" ssip_charge="0.71" mepsValue="0.074352" isosurface="0.0104" fraction="1.0"/>
      <VirtualSite atomName1="HE1" atomName2="CE1" atomName3="CZ" siteName="M51_H.soft" type="outOfPlane" weight12="-0.79" weight13="0.02" weightCross="-0.2"/>
      <Atom name="M52_H.soft" type="ssip" ssip_charge="0.7" mepsValue="0.074263" isosurface="0.0104" fraction="1.0"/>
      <VirtualSite atomName1="HE2" atomName2="CE2" atomName3="CD2" siteName="M52_H.soft" type="outOfPlane" weight12="-0.74" weight13="-0.02" weightCross="-0.1"/>
      <Atom name="M53_H.soft" type="ssip" ssip_charge="0.69" mepsValue="0.073707" isosurface="0.0104" fraction="1.0"/>
      <VirtualSite atomName1="HZ" atomName2="CZ" atomName3="CE2" siteName="M53_H.soft" type="outOfPlane" weight12="-0.78" weight13="0.01" weightCross="0.2"/>
      <Atom name="M54_H.soft" type="ssip" ssip_charge="0.59" mepsValue="0.070178" isosurface="0.0104" fraction="1.0"/>
      <VirtualSite atomName1="HB2" atomName2="CB" atomName3="CA" siteName="M54_H.soft" type="outOfPlane" weight12="-0.72" weight13="-0.03" weightCross="0.3"/>
      <Atom name="M55_H.soft" type="ssip" ssip_charge="0.58" mepsValue="0.068944" isosurface="0.0104" fraction="1.0"/>
      <VirtualSite atomName1="HB3" atomName2="CB" atomName3="CA" siteName="M55_H.soft" type="outOfPlane" weight12="-0.75" weight13="-0.0" weightCross="0.5"/>
      <Atom name="M56_H.soft" type="ssip" ssip_charge="0.68" mepsValue="0.073051" isosurface="0.0104" fraction="1.0"/>
      <VirtualSite atomName1="HD1" atomName2="CD1" atomName3="CG" siteName="M56_H.soft" type="outOfPlane" weight12="-0.95" weight13="0.12" weightCross="0.2"/>
      <Atom name="M67_N.pl3.am" type="ssip" ssip_charge="-0.38" mepsValue="-0.007476" isosurface="0.002" fraction="0.5"/>
      <VirtualSite atomName1="N" atomName2="CA" atomName3="H" siteName="M67_N.pl3.am" type="outOfPlane" weight12="0.04" weight13="0.55" weightCross="-13.7"/>
      <Atom name="M68_N.pl3.am" type="ssip" ssip_charge="-0.38" mepsValue="-0.007449" isosurface="0.002" fraction="0.5"/>
      <VirtualSite atomName1="N" atomName2="CA" atomName3="H" siteName="M68_N.pl3.am" type="outOfPlane" weight12="0.1" weight13="0.66" weightCross="13.4"/>
      <Atom name="M75_H.soft" type="ssip" ssip_charge="0.65" mepsValue="0.071806" isosurface="0.0104" fraction="1.0"/>
      <VirtualSite atomName1="HA" atomName2="CA" atomName3="N" siteName="M75_H.soft" type="outOfPlane" weight12="-0.7" weight13="-0.04" weightCross="-0.6"/>
      <Atom name="M76_H.N" type="ssip" ssip_charge="2.84" mepsValue="0.162927" isosurface="0.0104" fraction="1.0"/>
      <VirtualSite atomName1="H" atomName2="N" atomName3="CA" siteName="M76_H.N" type="outOfPlane" weight12="-0.59" weight13="-0.09" weightCross="0.1"/>
      <Atom name="M81_C.2" type="ssip" ssip_charge="-0.07" mepsValue="-0.001383" isosurface="0.002" fraction="0.5"/>
      <VirtualSite atomName1="C" atomName2="CA" atomName3="OXT" siteName="M81_C.2" type="outOfPlane" weight12="-0.02" weight13="-0.0" weightCross="-12.0"/>
      <Atom name="M82_C.2" type="ssip" ssip_charge="-0.07" mepsValue="-0.002019" isosurface="0.002" fraction="0.5"/>
      <VirtualSite atomName1="C" atomName2="CA" atomName3="OXT" siteName="M82_C.2" type="outOfPlane" weight12="-0.13" weight13="0.03" weightCross="12.0"/>
      <Atom name="M83_O.2.other" type="ssip" ssip_charge="-5.500" mepsValue="-0.047968" isosurface="0.0300" fraction="1.0"/>
      <VirtualSite atomName1="O" atomName2="C" atomName3="CA" siteName="M83_O.2.other" type="outOfPlane" weight12="0.75" weight13="-0.78" weightCross="-0.3"/>
      <Atom name="M84_O.2.other" type="ssip" ssip_charge="-5.500" mepsValue="-0.030396" isosurface="0.0300" fraction="1.0"/>
      <VirtualSite atomName1="O" atomName2="C" atomName3="CA" siteName="M84_O.2.other" type="outOfPlane" weight12="-1.38" weight13="0.73" weightCross="-0.4"/>
      <Atom name="M85_O.2.other" type="ssip" ssip_charge="1.09" mepsValue="0.018144" isosurface="0.002" fraction="0.5"/>
      <VirtualSite atomName1="O" atomName2="C" atomName3="CA" siteName="M85_O.2.other" type="outOfPlane" weight12="-0.37" weight13="-0.04" weightCross="-9.6"/>
      <Atom name="M86_O.2.other" type="ssip" ssip_charge="1.09" mepsValue="0.014482" isosurface="0.002" fraction="0.5"/>
      <VirtualSite atomName1="O" atomName2="C" atomName3="CA" siteName="M86_O.2.other" type="outOfPlane" weight12="-0.45" weight13="-0.01" weightCross="9.5"/>
      <Atom name="M87_O.2.other" type="ssip" ssip_charge="-5.500" mepsValue="-0.048205" isosurface="0.0300" fraction="1.0"/>
      <VirtualSite atomName1="OXT" atomName2="C" atomName3="CA" siteName="M87_O.2.other" type="outOfPlane" weight12="1.11" weight13="-0.88" weightCross="-0.3"/>
      <Atom name="M88_O.2.other" type="ssip" ssip_charge="-5.500" mepsValue="-0.030566" isosurface="0.0300" fraction="1.0"/>
      <VirtualSite atomName1="OXT" atomName2="C" atomName3="CA" siteName="M88_O.2.other" type="outOfPlane" weight12="-1.8" weight13="0.88" weightCross="0.1"/>
      <Atom name="M89_O.2.other" type="ssip" ssip_charge="0.98" mepsValue="0.016405" isosurface="0.002" fraction="0.5"/>
      <VirtualSite atomName1="OXT" atomName2="C" atomName3="CA" siteName="M89_O.2.other" type="outOfPlane" weight12="-0.42" weight13="-0.05" weightCross="10.9"/>
      <Atom name="M90_O.2.other" type="ssip" ssip_charge="0.98" mepsValue="0.014687" isosurface="0.002" fraction="0.5"/>
      <VirtualSite atomName1="OXT" atomName2="C" atomName3="CA" siteName="M90_O.2.other" type="outOfPlane" weight12="-0.46" weight13="-0.02" weightCross="-11.0"/>
    </Residue>
    <Residue name="CPRO">
      <Atom name="N" type="protein-N" charge="-0.2802" ssip_charge="0.0" fraction="0" isosurface="0"/>
      <Atom name="CD" type="protein-CT" charge="0.0434" ssip_charge="0.0" fraction="0" isosurface="0"/>
      <Atom name="HD2" type="protein-H1" charge="0.0331" ssip_charge="0.0" fraction="0" isosurface="0"/>
      <Atom name="HD3" type="protein-H1" charge="0.0331" ssip_charge="0.0" fraction="0" isosurface="0"/>
      <Atom name="CG" type="protein-CT" charge="0.0466" ssip_charge="0.0" fraction="0" isosurface="0"/>
      <Atom name="HG2" type="protein-HC" charge="0.0172" ssip_charge="0.0" fraction="0" isosurface="0"/>
      <Atom name="HG3" type="protein-HC" charge="0.0172" ssip_charge="0.0" fraction="0" isosurface="0"/>
      <Atom name="CB" type="protein-6P" charge="-0.0543" ssip_charge="0.0" fraction="0" isosurface="0"/>
      <Atom name="HB2" type="protein-HC" charge="0.0381" ssip_charge="0.0" fraction="0" isosurface="0"/>
      <Atom name="HB3" type="protein-HC" charge="0.0381" ssip_charge="0.0" fraction="0" isosurface="0"/>
      <Atom name="CA" type="protein-CT" charge="-0.1336" ssip_charge="0.0" fraction="0" isosurface="0"/>
      <Atom name="HA" type="protein-H1" charge="0.0776" ssip_charge="0.0" fraction="0" isosurface="0"/>
      <Atom name="C" type="protein-C" charge="0.6631" ssip_charge="0.0" fraction="0" isosurface="0"/>
      <Atom name="O" type="protein-O2" charge="-0.7697" ssip_charge="0.0" fraction="0" isosurface="0"/>
      <Atom name="OXT" type="protein-O2" charge="-0.7697" ssip_charge="0.0" fraction="0" isosurface="0"/>
      <Bond atomName1="N" atomName2="CD"/>
      <Bond atomName1="N" atomName2="CA"/>
      <Bond atomName1="CD" atomName2="HD2"/>
      <Bond atomName1="CD" atomName2="HD3"/>
      <Bond atomName1="CD" atomName2="CG"/>
      <Bond atomName1="CG" atomName2="HG2"/>
      <Bond atomName1="CG" atomName2="HG3"/>
      <Bond atomName1="CG" atomName2="CB"/>
      <Bond atomName1="CB" atomName2="HB2"/>
      <Bond atomName1="CB" atomName2="HB3"/>
      <Bond atomName1="CB" atomName2="CA"/>
      <Bond atomName1="CA" atomName2="HA"/>
      <Bond atomName1="CA" atomName2="C"/>
      <Bond atomName1="C" atomName2="O"/>
      <Bond atomName1="C" atomName2="OXT"/>
      <ExternalBond atomName="N"/>
      <Atom name="M6_N.pl3.am" type="ssip" ssip_charge="-0.53" mepsValue="-0.010428" isosurface="0.002" fraction="0.5"/>
      <VirtualSite atomName1="N" atomName2="CA" atomName3="CD" siteName="M6_N.pl3.am" type="outOfPlane" weight12="0.12" weight13="0.06" weightCross="8.6"/>
      <Atom name="M7_N.pl3.am" type="ssip" ssip_charge="-0.53" mepsValue="-0.009974" isosurface="0.002" fraction="0.5"/>
      <VirtualSite atomName1="N" atomName2="CA" atomName3="CD" siteName="M7_N.pl3.am" type="outOfPlane" weight12="-0.18" weight13="-0.04" weightCross="-8.6"/>
      <Atom name="M11_H.soft" type="ssip" ssip_charge="0.8" mepsValue="0.082112" isosurface="0.0104" fraction="1.0"/>
      <VirtualSite atomName1="HD2" atomName2="CD" atomName3="N" siteName="M11_H.soft" type="outOfPlane" weight12="-0.8" weight13="0.03" weightCross="0.4"/>
      <Atom name="M12_H.soft" type="ssip" ssip_charge="0.75" mepsValue="0.074372" isosurface="0.00104" fraction="1.0"/>
      <VirtualSite atomName1="HD3" atomName2="CD" atomName3="N" siteName="M12_H.soft" type="outOfPlane" weight12="-0.91" weight13="0.1" weightCross="0.1"/>
      <Atom name="M13_H.soft" type="ssip" ssip_charge="0.77" mepsValue="0.07473" isosurface="0.0104" fraction="1.0"/>
      <VirtualSite atomName1="HG3" atomName2="CG" atomName3="CD" siteName="M13_H.soft" type="outOfPlane" weight12="-0.68" weight13="-0.05" weightCross="0.4"/>
      <Atom name="M14_H.soft" type="ssip" ssip_charge="0.8" mepsValue="0.079241" isosurface="0.0104" fraction="1.0"/>
      <VirtualSite atomName1="HG2" atomName2="CG" atomName3="CD" siteName="M14_H.soft" type="outOfPlane" weight12="-0.74" weight13="-0.01" weightCross="0.1"/>
      <Atom name="M15_H.soft" type="ssip" ssip_charge="0.7" mepsValue="0.075679" isosurface="0.0104" fraction="1.0"/>
      <VirtualSite atomName1="HB3" atomName2="CB" atomName3="CA" siteName="M15_H.soft" type="outOfPlane" weight12="-0.68" weight13="-0.05" weightCross="0.4"/>
      <Atom name="M16_H.soft" type="ssip" ssip_charge="0.68" mepsValue="0.072181" isosurface="0.0104" fraction="1.0"/>
      <VirtualSite atomName1="HB2" atomName2="CB" atomName3="CA" siteName="M16_H.soft" type="outOfPlane" weight12="-0.74" weight13="-0.01" weightCross="-0.2"/>
      <Atom name="M17_H.soft" type="ssip" ssip_charge="0.4" mepsValue="0.061661" isosurface="0.0104" fraction="1.0"/>
      <VirtualSite atomName1="HA" atomName2="CA" atomName3="N" siteName="M17_H.soft" type="outOfPlane" weight12="-0.68" weight13="-0.05" weightCross="0.1"/>
      <Atom name="M31_C.2" type="ssip" ssip_charge="-0.07" mepsValue="-0.001383" isosurface="0.002" fraction="0.5"/>
      <VirtualSite atomName1="C" atomName2="CA" atomName3="OXT" siteName="M31_C.2" type="outOfPlane" weight12="-0.04" weight13="-0.01" weightCross="-9.1"/>
      <Atom name="M32_C.2" type="ssip" ssip_charge="-0.07" mepsValue="-0.002019" isosurface="0.002" fraction="0.5"/>
      <VirtualSite atomName1="C" atomName2="CA" atomName3="OXT" siteName="M32_C.2" type="outOfPlane" weight12="-0.07" weight13="0.07" weightCross="9.1"/>
      <Atom name="M33_O.2.other" type="ssip" ssip_charge="-5.500" mepsValue="-0.047968" isosurface="0.0300" fraction="1.0"/>
      <VirtualSite atomName1="O" atomName2="C" atomName3="CA" siteName="M33_O.2.other" type="outOfPlane" weight12="0.81" weight13="-0.69" weightCross="-0.4"/>
      <Atom name="M34_O.2.other" type="ssip" ssip_charge="-5.500" mepsValue="-0.030396" isosurface="0.0300" fraction="1.0"/>
      <VirtualSite atomName1="O" atomName2="C" atomName3="CA" siteName="M34_O.2.other" type="outOfPlane" weight12="-1.44" weight13="0.65" weightCross="-0.2"/>
      <Atom name="M35_O.2.other" type="ssip" ssip_charge="1.09" mepsValue="0.018144" isosurface="0.002" fraction="0.5"/>
      <VirtualSite atomName1="O" atomName2="C" atomName3="CA" siteName="M35_O.2.other" type="outOfPlane" weight12="-0.4" weight13="-0.01" weightCross="-8.5"/>
      <Atom name="M36_O.2.other" type="ssip" ssip_charge="1.09" mepsValue="0.014482" isosurface="0.002" fraction="0.5"/>
      <VirtualSite atomName1="O" atomName2="C" atomName3="CA" siteName="M36_O.2.other" type="outOfPlane" weight12="-0.41" weight13="-0.03" weightCross="8.5"/>
      <Atom name="M37_O.2.other" type="ssip" ssip_charge="-5.500" mepsValue="-0.048205" isosurface="0.0300" fraction="1.0"/>
      <VirtualSite atomName1="OXT" atomName2="C" atomName3="CA" siteName="M37_O.2.other" type="outOfPlane" weight12="0.73" weight13="-0.67" weightCross="-0.1"/>
      <Atom name="M38_O.2.other" type="ssip" ssip_charge="-5.500" mepsValue="-0.030566" isosurface="0.0300" fraction="1.0"/>
      <VirtualSite atomName1="OXT" atomName2="C" atomName3="CA" siteName="M38_O.2.other" type="outOfPlane" weight12="-1.43" weight13="0.67" weightCross="-0.0"/>
      <Atom name="M39_O.2.other" type="ssip" ssip_charge="0.98" mepsValue="0.016405" isosurface="0.002" fraction="0.5"/>
      <VirtualSite atomName1="OXT" atomName2="C" atomName3="CA" siteName="M39_O.2.other" type="outOfPlane" weight12="-0.47" weight13="-0.01" weightCross="8.3"/>
      <Atom name="M40_O.2.other" type="ssip" ssip_charge="0.98" mepsValue="0.014687" isosurface="0.002" fraction="0.5"/>
      <VirtualSite atomName1="OXT" atomName2="C" atomName3="CA" siteName="M40_O.2.other" type="outOfPlane" weight12="-0.43" weight13="-0.04" weightCross="-8.3"/>
    </Residue>
    <Residue name="CSER">
      <Atom name="N" type="protein-N" charge="-0.3821" ssip_charge="0.0" fraction="0" isosurface="0"/>
      <Atom name="H" type="protein-H" charge="0.2681" ssip_charge="0.0" fraction="0" isosurface="0"/>
      <Atom name="CA" type="protein-CT" charge="-0.2722" ssip_charge="0.0" fraction="0" isosurface="0"/>
      <Atom name="HA" type="protein-H1" charge="0.1304" ssip_charge="0.0" fraction="0" isosurface="0"/>
      <Atom name="CB" type="protein-6S" charge="0.1123" ssip_charge="0.0" fraction="0" isosurface="0"/>
      <Atom name="HB2" type="protein-H1" charge="0.0813" ssip_charge="0.0" fraction="0" isosurface="0"/>
      <Atom name="HB3" type="protein-H1" charge="0.0813" ssip_charge="0.0" fraction="0" isosurface="0"/>
      <Atom name="OG" type="protein-OH" charge="-0.6514" ssip_charge="0.0" fraction="0" isosurface="0"/>
      <Atom name="HG" type="protein-HO" charge="0.4474" ssip_charge="0.0" fraction="0" isosurface="0"/>
      <Atom name="C" type="protein-C" charge="0.8113" ssip_charge="0.0" fraction="0" isosurface="0"/>
      <Atom name="O" type="protein-O2" charge="-0.8132" ssip_charge="0.0" fraction="0" isosurface="0"/>
      <Atom name="OXT" type="protein-O2" charge="-0.8132" ssip_charge="0.0" fraction="0" isosurface="0"/>
      <Bond atomName1="N" atomName2="H"/>
      <Bond atomName1="N" atomName2="CA"/>
      <Bond atomName1="CA" atomName2="HA"/>
      <Bond atomName1="CA" atomName2="CB"/>
      <Bond atomName1="CA" atomName2="C"/>
      <Bond atomName1="CB" atomName2="HB2"/>
      <Bond atomName1="CB" atomName2="HB3"/>
      <Bond atomName1="CB" atomName2="OG"/>
      <Bond atomName1="OG" atomName2="HG"/>
      <Bond atomName1="C" atomName2="O"/>
      <Bond atomName1="C" atomName2="OXT"/>
      <ExternalBond atomName="N"/>
      <Atom name="M10_N.pl3.am" type="ssip" ssip_charge="-0.38" mepsValue="-0.007476" isosurface="0.002" fraction="0.5"/>
      <VirtualSite atomName1="N" atomName2="CA" atomName3="H" siteName="M10_N.pl3.am" type="outOfPlane" weight12="0.04" weight13="0.55" weightCross="-13.7"/>
      <Atom name="M11_N.pl3.am" type="ssip" ssip_charge="-0.38" mepsValue="-0.007449" isosurface="0.002" fraction="0.5"/>
      <VirtualSite atomName1="N" atomName2="CA" atomName3="H" siteName="M11_N.pl3.am" type="outOfPlane" weight12="0.1" weight13="0.67" weightCross="13.4"/>
      <Atom name="M18_H.soft" type="ssip" ssip_charge="0.64" mepsValue="0.071683" isosurface="0.0104" fraction="1.0"/>
      <VirtualSite atomName1="HA" atomName2="CA" atomName3="N" siteName="M18_H.soft" type="outOfPlane" weight12="-0.59" weight13="-0.1" weightCross="0.7"/>
      <Atom name="M19_H.N" type="ssip" ssip_charge="2.84" mepsValue="0.162927" isosurface="0.0104" fraction="1.0"/>
      <VirtualSite atomName1="H" atomName2="N" atomName3="CA" siteName="M19_H.N" type="outOfPlane" weight12="-0.59" weight13="-0.09" weightCross="0.1"/>
      <Atom name="M34_O.3.any" type="ssip" ssip_charge="-5.38" mepsValue="-0.07881" isosurface="0.0104" fraction="1.0"/>
      <VirtualSite atomName1="OG" atomName2="CB" atomName3="HG" siteName="M34_O.3.any" type="outOfPlane" weight12="-0.44" weight13="-0.62" weightCross="-6.0"/>
      <Atom name="M35_O.3.any" type="ssip" ssip_charge="-5.37" mepsValue="-0.078721" isosurface="0.0104" fraction="1.0"/>
      <VirtualSite atomName1="OG" atomName2="CB" atomName3="HG" siteName="M35_O.3.any" type="outOfPlane" weight12="-0.46" weight13="-0.65" weightCross="5.8"/>
      <Atom name="M36_H.soft" type="ssip" ssip_charge="0.54" mepsValue="0.069487" isosurface="0.0104" fraction="1.0"/>
      <VirtualSite atomName1="HB3" atomName2="CB" atomName3="CA" siteName="M36_H.soft" type="outOfPlane" weight12="-0.85" weight13="0.06" weightCross="0.2"/>
      <Atom name="M37_H.soft" type="ssip" ssip_charge="0.52" mepsValue="0.065308" isosurface="0.0104" fraction="1.0"/>
      <VirtualSite atomName1="HB2" atomName2="CB" atomName3="CA" siteName="M37_H.soft" type="outOfPlane" weight12="-0.66" weight13="-0.07" weightCross="0.2"/>
      <Atom name="M38_H.O" type="ssip" ssip_charge="2.88" mepsValue="0.163905" isosurface="0.0104" fraction="1.0"/>
      <VirtualSite atomName1="HG" atomName2="OG" atomName3="CB" siteName="M38_H.O" type="outOfPlane" weight12="-0.79" weight13="0.01" weightCross="0.2"/>
      <Atom name="M39_C.2" type="ssip" ssip_charge="-0.07" mepsValue="-0.001383" isosurface="0.002" fraction="0.5"/>
      <VirtualSite atomName1="C" atomName2="CA" atomName3="O" siteName="M39_C.2" type="outOfPlane" weight12="-0.02" weight13="-0.0" weightCross="12.0"/>
      <Atom name="M40_C.2" type="ssip" ssip_charge="-0.07" mepsValue="-0.002019" isosurface="0.002" fraction="0.5"/>
      <VirtualSite atomName1="C" atomName2="CA" atomName3="O" siteName="M40_C.2" type="outOfPlane" weight12="-0.18" weight13="-0.09" weightCross="-12.0"/>
      <Atom name="M41_O.2.other" type="ssip" ssip_charge="-5.500" mepsValue="-0.047968" isosurface="0.0300" fraction="1.0"/>
      <VirtualSite atomName1="O" atomName2="C" atomName3="CA" siteName="M41_O.2.other" type="outOfPlane" weight12="1.2" weight13="-0.91" weightCross="-0.4"/>
      <Atom name="M42_O.2.other" type="ssip" ssip_charge="-5.500" mepsValue="-0.030396" isosurface="0.0300" fraction="1.0"/>
      <VirtualSite atomName1="O" atomName2="C" atomName3="CA" siteName="M42_O.2.other" type="outOfPlane" weight12="-1.8" weight13="0.85" weightCross="-0.5"/>
      <Atom name="M43_O.2.other" type="ssip" ssip_charge="1.09" mepsValue="0.018144" isosurface="0.002" fraction="0.5"/>
      <VirtualSite atomName1="O" atomName2="C" atomName3="CA" siteName="M43_O.2.other" type="outOfPlane" weight12="-0.34" weight13="-0.05" weightCross="-11.2"/>
      <Atom name="M44_O.2.other" type="ssip" ssip_charge="1.09" mepsValue="0.014482" isosurface="0.002" fraction="0.5"/>
      <VirtualSite atomName1="O" atomName2="C" atomName3="CA" siteName="M44_O.2.other" type="outOfPlane" weight12="-0.45" weight13="-0.01" weightCross="11.1"/>
      <Atom name="M45_O.2.other" type="ssip" ssip_charge="-5.500" mepsValue="-0.048205" isosurface="0.0300" fraction="1.0"/>
      <VirtualSite atomName1="OXT" atomName2="C" atomName3="CA" siteName="M45_O.2.other" type="outOfPlane" weight12="0.68" weight13="-0.76" weightCross="-0.2"/>
      <Atom name="M46_O.2.other" type="ssip" ssip_charge="-5.500" mepsValue="-0.030566" isosurface="0.0300" fraction="1.0"/>
      <VirtualSite atomName1="OXT" atomName2="C" atomName3="CA" siteName="M46_O.2.other" type="outOfPlane" weight12="-1.38" weight13="0.75" weightCross="0.1"/>
      <Atom name="M47_O.2.other" type="ssip" ssip_charge="0.98" mepsValue="0.016405" isosurface="0.002" fraction="0.5"/>
      <VirtualSite atomName1="OXT" atomName2="C" atomName3="CA" siteName="M47_O.2.other" type="outOfPlane" weight12="-0.44" weight13="-0.04" weightCross="9.4"/>
      <Atom name="M48_O.2.other" type="ssip" ssip_charge="0.98" mepsValue="0.014687" isosurface="0.002" fraction="0.5"/>
      <VirtualSite atomName1="OXT" atomName2="C" atomName3="CA" siteName="M48_O.2.other" type="outOfPlane" weight12="-0.47" weight13="-0.01" weightCross="-9.4"/>
    </Residue>
    <Residue name="CTHR">
      <Atom name="N" type="protein-N" charge="-0.3821" ssip_charge="0.0" fraction="0" isosurface="0"/>
      <Atom name="H" type="protein-H" charge="0.2681" ssip_charge="0.0" fraction="0" isosurface="0"/>
      <Atom name="CA" type="protein-CT" charge="-0.242" ssip_charge="0.0" fraction="0" isosurface="0"/>
      <Atom name="HA" type="protein-H1" charge="0.1207" ssip_charge="0.0" fraction="0" isosurface="0"/>
      <Atom name="CB" type="protein-6T" charge="0.3025" ssip_charge="0.0" fraction="0" isosurface="0"/>
      <Atom name="HB" type="protein-H1" charge="0.0078" ssip_charge="0.0" fraction="0" isosurface="0"/>
      <Atom name="CG2" type="protein-6t" charge="-0.1853" ssip_charge="0.0" fraction="0" isosurface="0"/>
      <Atom name="HG21" type="protein-HC" charge="0.0586" ssip_charge="0.0" fraction="0" isosurface="0"/>
      <Atom name="HG22" type="protein-HC" charge="0.0586" ssip_charge="0.0" fraction="0" isosurface="0"/>
      <Atom name="HG23" type="protein-HC" charge="0.0586" ssip_charge="0.0" fraction="0" isosurface="0"/>
      <Atom name="OG1" type="protein-OH" charge="-0.6496" ssip_charge="0.0" fraction="0" isosurface="0"/>
      <Atom name="HG1" type="protein-HO" charge="0.4119" ssip_charge="0.0" fraction="0" isosurface="0"/>
      <Atom name="C" type="protein-C" charge="0.781" ssip_charge="0.0" fraction="0" isosurface="0"/>
      <Atom name="O" type="protein-O2" charge="-0.8044" ssip_charge="0.0" fraction="0" isosurface="0"/>
      <Atom name="OXT" type="protein-O2" charge="-0.8044" ssip_charge="0.0" fraction="0" isosurface="0"/>
      <Bond atomName1="N" atomName2="H"/>
      <Bond atomName1="N" atomName2="CA"/>
      <Bond atomName1="CA" atomName2="HA"/>
      <Bond atomName1="CA" atomName2="CB"/>
      <Bond atomName1="CA" atomName2="C"/>
      <Bond atomName1="CB" atomName2="HB"/>
      <Bond atomName1="CB" atomName2="CG2"/>
      <Bond atomName1="CB" atomName2="OG1"/>
      <Bond atomName1="CG2" atomName2="HG21"/>
      <Bond atomName1="CG2" atomName2="HG22"/>
      <Bond atomName1="CG2" atomName2="HG23"/>
      <Bond atomName1="OG1" atomName2="HG1"/>
      <Bond atomName1="C" atomName2="O"/>
      <Bond atomName1="C" atomName2="OXT"/>
      <ExternalBond atomName="N"/>
      <Atom name="M10_N.pl3.am" type="ssip" ssip_charge="-0.38" mepsValue="-0.007476" isosurface="0.002" fraction="0.5"/>
      <VirtualSite atomName1="N" atomName2="CA" atomName3="H" siteName="M10_N.pl3.am" type="outOfPlane" weight12="0.04" weight13="0.55" weightCross="-13.7"/>
      <Atom name="M11_N.pl3.am" type="ssip" ssip_charge="-0.38" mepsValue="-0.007449" isosurface="0.002" fraction="0.5"/>
      <VirtualSite atomName1="N" atomName2="CA" atomName3="H" siteName="M11_N.pl3.am" type="outOfPlane" weight12="0.1" weight13="0.67" weightCross="13.4"/>
      <Atom name="M18_H.soft" type="ssip" ssip_charge="0.64" mepsValue="0.071683" isosurface="0.0104" fraction="1.0"/>
      <VirtualSite atomName1="HA" atomName2="CA" atomName3="N" siteName="M18_H.soft" type="outOfPlane" weight12="-0.59" weight13="-0.1" weightCross="0.7"/>
      <Atom name="M19_H.N" type="ssip" ssip_charge="2.84" mepsValue="0.162927" isosurface="0.0104" fraction="1.0"/>
      <VirtualSite atomName1="H" atomName2="N" atomName3="CA" siteName="M19_H.N" type="outOfPlane" weight12="-0.59" weight13="-0.09" weightCross="0.1"/>
      <Atom name="M34_O.3.any" type="ssip" ssip_charge="-5.34" mepsValue="-0.078308" isosurface="0.0104" fraction="1.0"/>
      <VirtualSite atomName1="OG1" atomName2="CB" atomName3="HG1" siteName="M34_O.3.any" type="outOfPlane" weight12="-0.44" weight13="-0.63" weightCross="-5.9"/>
      <Atom name="M35_O.3.any" type="ssip" ssip_charge="-5.34" mepsValue="-0.078304" isosurface="0.0104" fraction="1.0"/>
      <VirtualSite atomName1="OG1" atomName2="CB" atomName3="HG1" siteName="M35_O.3.any" type="outOfPlane" weight12="-0.44" weight13="-0.61" weightCross="6.0"/>
      <Atom name="M36_H.soft" type="ssip" ssip_charge="0.39" mepsValue="0.066172" isosurface="0.0104" fraction="1.0"/>
      <VirtualSite atomName1="HG22" atomName2="CG2" atomName3="CB" siteName="M36_H.soft" type="outOfPlane" weight12="-0.82" weight13="0.04" weightCross="-0.0"/>
      <Atom name="M37_H.soft" type="ssip" ssip_charge="0.34" mepsValue="0.05766" isosurface="0.0104" fraction="1.0"/>
      <VirtualSite atomName1="HG23" atomName2="CG2" atomName3="CB" siteName="M37_H.soft" type="outOfPlane" weight12="-0.82" weight13="0.04" weightCross="-0.5"/>
      <Atom name="M38_H.soft" type="ssip" ssip_charge="0.36" mepsValue="0.058984" isosurface="0.0104" fraction="1.0"/>
      <VirtualSite atomName1="HG21" atomName2="CG2" atomName3="CB" siteName="M38_H.soft" type="outOfPlane" weight12="-0.72" weight13="-0.03" weightCross="0.0"/>
      <Atom name="M39_H.soft" type="ssip" ssip_charge="0.38" mepsValue="0.060666" isosurface="0.0104" fraction="1.0"/>
      <VirtualSite atomName1="HB" atomName2="CB" atomName3="CA" siteName="M39_H.soft" type="outOfPlane" weight12="-0.7" weight13="-0.05" weightCross="0.1"/>
[truncated: 236,262 more chars]
